# Supplementary material for: Histone modifications and Sp1 promote GPR160 expression in bone cancer pain within rodent models
Source: EMBO Rep. 2024 Oct 24;25(12):5429–55. doi: 10.1038/s44319-024-00292-6 (PMC11624276; doi:10.1038/s44319-024-00292-6)
Supplement: Supplementary file 3 — Source data Fig. 1 [file 44319_2024_292_MOESM3_ESM.zip]

Archive with 33 entries (23 files):
- EMBOR-2024-59294V3-Figure_1_Source_Data-sd/
- EMBOR-2024-59294V3-Figure_1_Source_Data-sd/embr202459294-sup-sdatafig1/
- EMBOR-2024-59294V3-Figure_1_Source_Data-sd/embr202459294-sup-sdatafig1/1A/
- EMBOR-2024-59294V3-Figure_1_Source_Data-sd/embr202459294-sup-sdatafig1/1A/1A.tif
- EMBOR-2024-59294V3-Figure_1_Source_Data-sd/embr202459294-sup-sdatafig1/1B/
- EMBOR-2024-59294V3-Figure_1_Source_Data-sd/embr202459294-sup-sdatafig1/1B/1B.pzf
- EMBOR-2024-59294V3-Figure_1_Source_Data-sd/embr202459294-sup-sdatafig1/1D/
- EMBOR-2024-59294V3-Figure_1_Source_Data-sd/embr202459294-sup-sdatafig1/1D/1D.csv
- EMBOR-2024-59294V3-Figure_1_Source_Data-sd/embr202459294-sup-sdatafig1/1D/1D.pzf
- EMBOR-2024-59294V3-Figure_1_Source_Data-sd/embr202459294-sup-sdatafig1/1E/
- EMBOR-2024-59294V3-Figure_1_Source_Data-sd/embr202459294-sup-sdatafig1/1E/1E.csv
- EMBOR-2024-59294V3-Figure_1_Source_Data-sd/embr202459294-sup-sdatafig1/1E/1E.pzfx
- EMBOR-2024-59294V3-Figure_1_Source_Data-sd/embr202459294-sup-sdatafig1/1E/1E.tif
- EMBOR-2024-59294V3-Figure_1_Source_Data-sd/embr202459294-sup-sdatafig1/1F/
- EMBOR-2024-59294V3-Figure_1_Source_Data-sd/embr202459294-sup-sdatafig1/1F/1F.csv
- EMBOR-2024-59294V3-Figure_1_Source_Data-sd/embr202459294-sup-sdatafig1/1F/1F.pzfx
- EMBOR-2024-59294V3-Figure_1_Source_Data-sd/embr202459294-sup-sdatafig1/1G-J/
- EMBOR-2024-59294V3-Figure_1_Source_Data-sd/embr202459294-sup-sdatafig1/1G-J/1G.tif
- EMBOR-2024-59294V3-Figure_1_Source_Data-sd/embr202459294-sup-sdatafig1/1G-J/1H.tif
- EMBOR-2024-59294V3-Figure_1_Source_Data-sd/embr202459294-sup-sdatafig1/1G-J/1I.tif
- EMBOR-2024-59294V3-Figure_1_Source_Data-sd/embr202459294-sup-sdatafig1/1G-J/1J.tif
- EMBOR-2024-59294V3-Figure_1_Source_Data-sd/embr202459294-sup-sdatafig1/1K-O/
- EMBOR-2024-59294V3-Figure_1_Source_Data-sd/embr202459294-sup-sdatafig1/1K-O/1K.jpg
- EMBOR-2024-59294V3-Figure_1_Source_Data-sd/embr202459294-sup-sdatafig1/1K-O/1L.jpg
- EMBOR-2024-59294V3-Figure_1_Source_Data-sd/embr202459294-sup-sdatafig1/1K-O/1M.jpg
- EMBOR-2024-59294V3-Figure_1_Source_Data-sd/embr202459294-sup-sdatafig1/1K-O/1N.jpg
- EMBOR-2024-59294V3-Figure_1_Source_Data-sd/embr202459294-sup-sdatafig1/1K-O/1O.pzfx
- EMBOR-2024-59294V3-Figure_1_Source_Data-sd/embr202459294-sup-sdatafig1/1P-T/
- EMBOR-2024-59294V3-Figure_1_Source_Data-sd/embr202459294-sup-sdatafig1/1P-T/1P.jpg
- EMBOR-2024-59294V3-Figure_1_Source_Data-sd/embr202459294-sup-sdatafig1/1P-T/1Q.jpg
- EMBOR-2024-59294V3-Figure_1_Source_Data-sd/embr202459294-sup-sdatafig1/1P-T/1R.jpg
- EMBOR-2024-59294V3-Figure_1_Source_Data-sd/embr202459294-sup-sdatafig1/1P-T/1S.jpg
- EMBOR-2024-59294V3-Figure_1_Source_Data-sd/embr202459294-sup-sdatafig1/1P-T/1T.pzfx
