# Supplementary material for: Histone modifications and Sp1 promote GPR160 expression in bone cancer pain within rodent models
Source: EMBO Rep. 2024 Oct 24;25(12):5429–55. doi: 10.1038/s44319-024-00292-6 (PMC11624276; doi:10.1038/s44319-024-00292-6)
Supplement: Supplementary file 3 — Source data Fig. 1 [file 44319_2024_292_MOESM3_ESM.zip › EMBOR-2024-59294V3-Figure_1_Source_Data-sd/embr202459294-sup-sdatafig1/1E/1E.csv]

Number of families	1
Number of comparisons per family	6
Alpha	0.05
Tukey's multiple comparisons test	Mean Diff.	95.00% CI of diff.	Below threshold?	Summary	Adjusted P Value
sham vs. 6	-0.5374	-1.074 to -0.0002712	Yes	*	0.0499	A-B
sham vs. 12	-0.8429	-1.380 to -0.3058	Yes	**	0.0045	A-C
sham vs. 18	-1.250	-1.787 to -0.7130	Yes	***	0.0003	A-D
6 vs. 12	-0.3056	-0.8427 to 0.2315	No	ns	0.3307	B-C
6 vs. 18	-0.7127	-1.250 to -0.1756	Yes	*	0.0120	B-D
12 vs. 18	-0.4071	-0.9442 to 0.1300	No	ns	0.1487	C-D
Test details	Mean 1	Mean 2	Mean Diff.	SE of diff.	n1	n2	q	DF
sham vs. 6	1.000	1.537	-0.5374	0.1677	3	3	4.531	8
sham vs. 12	1.000	1.843	-0.8429	0.1677	3	3	7.108	8
sham vs. 18	1.000	2.250	-1.250	0.1677	3	3	10.54	8
6 vs. 12	1.537	1.843	-0.3056	0.1677	3	3	2.577	8
6 vs. 18	1.537	2.250	-0.7127	0.1677	3	3	6.010	8
12 vs. 18	1.843	2.250	-0.4071	0.1677	3	3	3.433	8
