# Supplementary material for: Histone modifications and Sp1 promote GPR160 expression in bone cancer pain within rodent models
Source: EMBO Rep. 2024 Oct 24;25(12):5429–55. doi: 10.1038/s44319-024-00292-6 (PMC11624276; doi:10.1038/s44319-024-00292-6)
Supplement: Supplementary file 3 — Source data Fig. 1 [file 44319_2024_292_MOESM3_ESM.zip › EMBOR-2024-59294V3-Figure_1_Source_Data-sd/embr202459294-sup-sdatafig1/1F/1F.csv]

Number of families	1
Number of comparisons per family	3
Alpha	0.05
Tukey's multiple comparisons test	Mean Diff.	95.00% CI of diff.	Below threshold?	Summary	Adjusted P Value
Naïve vs. Sham	0.000	-0.5878 to 0.5878	No	ns	>0.9999	A-B
Naïve vs. BCP	-2.638	-3.225 to -2.050	Yes	****	<0.0001	A-C
Sham vs. BCP	-2.638	-3.225 to -2.050	Yes	****	<0.0001	B-C
Test details	Mean 1	Mean 2	Mean Diff.	SE of diff.	n1	n2	q	DF
Naïve vs. Sham	1.000	1.000	0.000	0.2105	4	4	0.000	9
Naïve vs. BCP	1.000	3.638	-2.638	0.2105	4	4	17.72	9
Sham vs. BCP	1.000	3.638	-2.638	0.2105	4	4	17.72	9
