# Supplementary material for: Histone modifications and Sp1 promote GPR160 expression in bone cancer pain within rodent models
Source: EMBO Rep. 2024 Oct 24;25(12):5429–55. doi: 10.1038/s44319-024-00292-6 (PMC11624276; doi:10.1038/s44319-024-00292-6)
Supplement: Supplementary file 4 — Source data Fig. 2 [file 44319_2024_292_MOESM4_ESM.zip]

Archive with 26 entries (20 files):
- EMBOR-2024-59294V3-Figure_2_Source_Data-sd/
- EMBOR-2024-59294V3-Figure_2_Source_Data-sd/embr202459294-sup-sdatafig2/
- EMBOR-2024-59294V3-Figure_2_Source_Data-sd/embr202459294-sup-sdatafig2/2A-E/
- EMBOR-2024-59294V3-Figure_2_Source_Data-sd/embr202459294-sup-sdatafig2/2A-E/2A.tif
- EMBOR-2024-59294V3-Figure_2_Source_Data-sd/embr202459294-sup-sdatafig2/2A-E/2B.tif
- EMBOR-2024-59294V3-Figure_2_Source_Data-sd/embr202459294-sup-sdatafig2/2A-E/2C.tif
- EMBOR-2024-59294V3-Figure_2_Source_Data-sd/embr202459294-sup-sdatafig2/2A-E/2D.tif
- EMBOR-2024-59294V3-Figure_2_Source_Data-sd/embr202459294-sup-sdatafig2/2A-E/2E.pzfx
- EMBOR-2024-59294V3-Figure_2_Source_Data-sd/embr202459294-sup-sdatafig2/2F-J/
- EMBOR-2024-59294V3-Figure_2_Source_Data-sd/embr202459294-sup-sdatafig2/2F-J/2F.tif
- EMBOR-2024-59294V3-Figure_2_Source_Data-sd/embr202459294-sup-sdatafig2/2F-J/2G.tif
- EMBOR-2024-59294V3-Figure_2_Source_Data-sd/embr202459294-sup-sdatafig2/2F-J/2H.tif
- EMBOR-2024-59294V3-Figure_2_Source_Data-sd/embr202459294-sup-sdatafig2/2F-J/2I.tif
- EMBOR-2024-59294V3-Figure_2_Source_Data-sd/embr202459294-sup-sdatafig2/2F-J/2J.pzfx
- EMBOR-2024-59294V3-Figure_2_Source_Data-sd/embr202459294-sup-sdatafig2/2K-O/
- EMBOR-2024-59294V3-Figure_2_Source_Data-sd/embr202459294-sup-sdatafig2/2K-O/2K.tif
- EMBOR-2024-59294V3-Figure_2_Source_Data-sd/embr202459294-sup-sdatafig2/2K-O/2L.tif
- EMBOR-2024-59294V3-Figure_2_Source_Data-sd/embr202459294-sup-sdatafig2/2K-O/2M.tif
- EMBOR-2024-59294V3-Figure_2_Source_Data-sd/embr202459294-sup-sdatafig2/2K-O/2N.tif
- EMBOR-2024-59294V3-Figure_2_Source_Data-sd/embr202459294-sup-sdatafig2/2K-O/2O.pzfx
- EMBOR-2024-59294V3-Figure_2_Source_Data-sd/embr202459294-sup-sdatafig2/2P-T/
- EMBOR-2024-59294V3-Figure_2_Source_Data-sd/embr202459294-sup-sdatafig2/2P-T/2P.tif
- EMBOR-2024-59294V3-Figure_2_Source_Data-sd/embr202459294-sup-sdatafig2/2P-T/2Q.tif
- EMBOR-2024-59294V3-Figure_2_Source_Data-sd/embr202459294-sup-sdatafig2/2P-T/2R.tif
- EMBOR-2024-59294V3-Figure_2_Source_Data-sd/embr202459294-sup-sdatafig2/2P-T/2S.tif
- EMBOR-2024-59294V3-Figure_2_Source_Data-sd/embr202459294-sup-sdatafig2/2P-T/2T.pzfx
