# Supplementary material for: Histone modifications and Sp1 promote GPR160 expression in bone cancer pain within rodent models
Source: EMBO Rep. 2024 Oct 24;25(12):5429–55. doi: 10.1038/s44319-024-00292-6 (PMC11624276; doi:10.1038/s44319-024-00292-6)
Supplement: Supplementary file 5 — Source data Fig. 3 [file 44319_2024_292_MOESM5_ESM.zip › EMBOR-2024-59294V3-Figure_3_Source_Data-sd/embr202459294-sup-sdatafig3/3C/3C.csv]

		Sham+Scr	Sham+Scr	Sham+Scr	Sham+Scr	Sham+Scr	Sham+Scr	Sham+Scr	Sham+Scr	Sham+Sh	Sham+Sh	Sham+Sh	Sham+Sh	Sham+Sh	Sham+Sh	Sham+Sh	Sham+Sh	BCP+Scr	BCP+Scr	BCP+Scr	BCP+Scr	BCP+Scr	BCP+Scr	BCP+Scr	BCP+Scr	BCP+Sh	BCP+Sh	BCP+Sh	BCP+Sh	BCP+Sh	BCP+Sh	BCP+Sh	BCP+Sh
-28		36.53	33.15	25.99	37.13	36.72	28.5	26.57		28.58	31.78	29.44	41.52	27.81	34.63	30.7	26.95	38.66	27.24	34.8	32.39	40.14	27.02	33.04	31.7	29.58	36.31	26.16	36.62	30.65	39.31	27.57
0		26.14	26.42	37.22	32.37	39.13	37.08	36.47		28.44	31.7	40.03	31.7	32.46	30.7	31.7	23.48	26.81	32.2	28.46	36.11	27.09	29.39	38.06	39.88	37.38	28.62	39.83	34.67	28.35	27.81	27.51
6		28.37	35.03	39.91	41.07	35.87	31.3	28.88		40.54	27.86	27.12	36.27	33.1	28.07	32.82	33.92	14.71	24.03	16.6	27.07	20.54	26.13	16.11	24.21	32.28	32.79	30.79	22.35	31.83	24.84	27.29
12		24.06	34.3	26.87	38.68	30.74	36.42	35.01		30.09	31.98	38.04	36.21	41.55	26.01	31.86	31.06	6.72	12.77	18.5	14.5	14.12	14.48	16.83	13.69	12.74	30.75	21.64	28.02	25.62	33.58	18.1
18		32.37	26.63	34.3	24.82	39.06	35.1	35.02		29.86	27.07	35.89	37.74	33.65	35.48	35.04	25.67	7.5	12.8	6.67	5.72	8.81	6.35	8.55	9.7	14.49	34.29	31.96	24.43	30.48	21.02	16.89
