# Supplementary material for: Histone modifications and Sp1 promote GPR160 expression in bone cancer pain within rodent models
Source: EMBO Rep. 2024 Oct 24;25(12):5429–55. doi: 10.1038/s44319-024-00292-6 (PMC11624276; doi:10.1038/s44319-024-00292-6)
Supplement: Supplementary file 5 — Source data Fig. 3 [file 44319_2024_292_MOESM5_ESM.zip › EMBOR-2024-59294V3-Figure_3_Source_Data-sd/embr202459294-sup-sdatafig3/3D/3D.csv]

		Sham+Scram	Sham+Scram	Sham+Scram	Sham+Scram	Sham+Scram	Sham+Scram	Sham+Scram	Sham+Scram	Sham+Sh	Sham+Sh	Sham+Sh	Sham+Sh	Sham+Sh	Sham+Sh	Sham+Sh	Sham+Sh	BCP+Scram	BCP+Scram	BCP+Scram	BCP+Scram	BCP+Scram	BCP+Scram	BCP+Scram	BCP+Scram	BCP+Sh	BCP+Sh	BCP+Sh	BCP+Sh	BCP+Sh	BCP+Sh	BCP+Sh	BCP+Sh
-28		14.04	13.83	14	13.61	12.03	12.36	11.94		12.08	15.75	10.6	11.09	13.79	12.7	9.64	15.56	14.64	13.67	16.31	11.34	10.8	15.69	12.2	10.54	12.05	12.51	8.93	17.13	14.6	12.15	12.43
0		11.45	13.64	12.07	10.26	14.51	12.15	13.64		15.15	14.84	11.66	14.89	13.36	13.55	8.41	12.94	14.51	13.59	10.41	9.65	13.93	14.39	13.39	13.72	15.13	9.05	14.74	13.39	11.61	10.95	10.26
6		12.14	12.94	11.87	15.65	10.02	12.48	15.9		11.42	9.4	15.02	14.1	11.73	14.82	9.7	14.6	8.96	7.3	7.87	12.41	10.45	10.01	8.28	9.32	13.32	10.17	12.63	13.07	9.78	11.97	12.33
12		9.41	13.33	11.14	10.41	14.13	13.98	13.92		11.25	13.32	15.53	11.44	12.11	13.88	13.55	12.53	6.4	9.63	5.73	8.66	6.57	8.33	5.57	9.1	10.22	12.99	7.58	10.98	13.14	8.93	9.56
18		12.95	10.71	12.64	11.71	14.26	10.68	15.62		12.8	14.33	12.71	10.9	9.36	12.8	16.65	13.15	8.28	5.96	5.71	6.01	6.03	9.81	6.39	5.6	9.06	7.3	12.13	14.1	11.45	10.29	10.68
