# Supplementary material for: Histone modifications and Sp1 promote GPR160 expression in bone cancer pain within rodent models
Source: EMBO Rep. 2024 Oct 24;25(12):5429–55. doi: 10.1038/s44319-024-00292-6 (PMC11624276; doi:10.1038/s44319-024-00292-6)
Supplement: Supplementary file 5 — Source data Fig. 3 [file 44319_2024_292_MOESM5_ESM.zip › EMBOR-2024-59294V3-Figure_3_Source_Data-sd/embr202459294-sup-sdatafig3/3E/3E.csv]

		Sham+Scram	Sham+Scram	Sham+Scram	Sham+Scram	Sham+Scram	Sham+Scram	Sham+Scram	Sham+Scram	Sham+Sh	Sham+Sh	Sham+Sh	Sham+Sh	Sham+Sh	Sham+Sh	Sham+Sh	Sham+Sh	BCP+Scram	BCP+Scram	BCP+Scram	BCP+Scram	BCP+Scram	BCP+Scram	BCP+Scram	BCP+Scram	BCP+Sh	BCP+Sh	BCP+Sh	BCP+Sh	BCP+Sh	BCP+Sh	BCP+Sh	BCP+Sh
-28		58	58.3	55.7	46.2	54.8	48.3	46.1		50.7	40.9	49.8	47	59.5	51.9	57.3	48.2	48.8	45.3	57.2	48.9	59.3	56.9	48.1	48.7	55.3	47.3	56.2	52.2	46.2	54.9	47.8
0		60	41.7	56	56.1	51.2	50.6	59.2		39.5	48.7	59.3	57.7	45.1	46.4	46.3	51.2	48.1	55.4	58.2	50.2	55.3	53	53.5	42.9	45.8	53.2	58.1	48	50.5	43.9	54.4
6		48.7	48.1	57.5	60.2	44.3	55.3	57.6		54	49.3	44.9	46.8	49.1	57.2	58.2	53.8	44.6	56.5	51.3	47.8	34.5	54.8	38.5	48.4	55.8	47.4	57.7	49.2	49.1	48.9	46.3
12		59.8	45.7	47.9	51.9	59.2	47.9	43.6		49	60.5	58.9	49.3	60	55.8	48.3	46.1	31.9	39.5	40.2	39.5	45.4	42.7	31.9	28.6	46.2	45.5	51.6	49.1	38.2	45.6	52
18		59.5	50.5	51.2	55.6	47.3	55.5	45.3		53.5	42.9	55.5	44.4	50.2	53.5	59	54.9	23.3	35.4	40.2	28.1	29.3	36.6	38.5	30.7	42.7	40.8	46.4	50.1	38.9	49.8	38.8
