# Supplementary material for: Histone modifications and Sp1 promote GPR160 expression in bone cancer pain within rodent models
Source: EMBO Rep. 2024 Oct 24;25(12):5429–55. doi: 10.1038/s44319-024-00292-6 (PMC11624276; doi:10.1038/s44319-024-00292-6)
Supplement: Supplementary file 5 — Source data Fig. 3 [file 44319_2024_292_MOESM5_ESM.zip › EMBOR-2024-59294V3-Figure_3_Source_Data-sd/embr202459294-sup-sdatafig3/3F/3F.csv]

		Sham+Scr	Sham+Scr	Sham+Scr	Sham+Scr	Sham+Scr	Sham+Scr	Sham+Scr	Sham+Scr	Sham+Sh	Sham+Sh	Sham+Sh	Sham+Sh	Sham+Sh	Sham+Sh	Sham+Sh	Sham+Sh	BCP+Scr	BCP+Scr	BCP+Scr	BCP+Scr	BCP+Scr	BCP+Scr	BCP+Scr	BCP+Scr	BCP+Sh	BCP+Sh	BCP+Sh	BCP+Sh	BCP+Sh	BCP+Sh	BCP+Sh	BCP+Sh
-16		39.14	28.81	34.66	28.14	38.63	37.04	27.78		29.57	39.38	37.53	35.5	35.13	25.52	37.35	35.62	27.41	37.12	35.01	35.85	25.65	35.7	30.28	34.97	34.88	21.81	32.7	33.46	37.8	30.61	35.16	34.78
0		29.47	36.51	34.41	40.2	35.68	28.78	27.44		37.71	36.96	38.95	26.89	33.06	30.61	37.63	34.19	36.34	39.51	37.65	35.2	32.31	32.28	27.98	25.53	35.97	35.97	38.79	30.38	31.4	27.33	31.22	38.93
6		29.19	37.36	30.99	42.03	33.51	33.99	40.1		34.91	26.26	28.7	32.22	30.23	32.7	33.92	29.05	18.07	21.55	21.95	20.19	25.4	17.04	27.56	27.03	24.33	16.44	26.26	25.81	24.02	20.86	26.38	27.71
12		36.74	33.25	32.93	26.71	27.4	37.17	31.59		31.81	33.2	38.19	29.87	27.63	34.79	38.2	34.31	11.46	20.6	7.72	15.2	15.37	12.72	21.91	16.22	17.16	24.45	17.53	19.74	23.31	31.6	24.73	18.88
18		37.7	34.46	37.82	28.16	29.78	39.66	29.67		35.37	26.31	32.7	33.9	40.82	29.88	27.85	31.16	11.92	10.47	5.08	10.43	9.43	10.87	7.21	4.71	22.67	25.89	27.5	17.04	28.39	18.31	16.23	16.07
