# Supplementary material for: Histone modifications and Sp1 promote GPR160 expression in bone cancer pain within rodent models
Source: EMBO Rep. 2024 Oct 24;25(12):5429–55. doi: 10.1038/s44319-024-00292-6 (PMC11624276; doi:10.1038/s44319-024-00292-6)
Supplement: Supplementary file 5 — Source data Fig. 3 [file 44319_2024_292_MOESM5_ESM.zip › EMBOR-2024-59294V3-Figure_3_Source_Data-sd/embr202459294-sup-sdatafig3/3G/3G.csv]

		Sham+Scram	Sham+Scram	Sham+Scram	Sham+Scram	Sham+Scram	Sham+Scram	Sham+Scram	Sham+Scram	Sham+Sh	Sham+Sh	Sham+Sh	Sham+Sh	Sham+Sh	Sham+Sh	Sham+Sh	Sham+Sh	BCP+Scram	BCP+Scram	BCP+Scram	BCP+Scram	BCP+Scram	BCP+Scram	BCP+Scram	BCP+Scram	BCP+Sh	BCP+Sh	BCP+Sh	BCP+Sh	BCP+Sh	BCP+Sh	BCP+Sh	BCP+Sh
-16		10.03	10.07	16.02	14.8	14.1	11.72	14.06		11.36	11.42	15.66	10.83	13.48	12.49	14.26	9.3	12.35	13.03	14.39	12.09	15.39	11.53	12.41	13.42	12.49	10.37	14.3	13.84	10.85	11.4	14.51	14.65
0		9.34	14.09	13.74	12.96	12.78	11.08	12.48		13.7	14.9	13.35	12.14	12.62	11.52	12.44	11.33	11.28	12.12	14.45	10.57	11.93	13.67	15.91	14.48	11.19	12.9	14.85	16.06	11.22	13.14	11.58	12.65
6		12.7	12.23	9.51	10.89	15.5	10.92	13.9		10.56	12.46	11.93	14.02	15.18	11.58	14.38	11.9	7.88	9.92	7.42	9.11	11.35	9.3	10.08	8.73	8.96	11.6	7.61	12.85	9.02	10.78	9.54	7.84
12		14.18	11.82	11.8	15.49	14.43	11.54	12.55		14.01	13.27	10.9	11.3	14.71	13.34	10.8	11.26	8.23	4.97	9.18	8.49	6.48	7.12	8.94	6.79	10.32	9.75	13.31	11.46	11.68	9.95	12.22	7.31
18		11.19	11.8	14.36	10.23	10.1	13.68	14.58		12.5	11.35	16.07	11.24	11.51	12.33	14.58	14.83	6.05	7.03	6.12	5.03	6.85	6.71	5.51	8.5	6.61	11.25	13.47	12.54	11.5	10.18	10.42	9.42
