# Supplementary material for: Histone modifications and Sp1 promote GPR160 expression in bone cancer pain within rodent models
Source: EMBO Rep. 2024 Oct 24;25(12):5429–55. doi: 10.1038/s44319-024-00292-6 (PMC11624276; doi:10.1038/s44319-024-00292-6)
Supplement: Supplementary file 5 — Source data Fig. 3 [file 44319_2024_292_MOESM5_ESM.zip › EMBOR-2024-59294V3-Figure_3_Source_Data-sd/embr202459294-sup-sdatafig3/3H/3H.csv]

		Sham+Scram	Sham+Scram	Sham+Scram	Sham+Scram	Sham+Scram	Sham+Scram	Sham+Scram	Sham+Scram	Sham+Sh	Sham+Sh	Sham+Sh	Sham+Sh	Sham+Sh	Sham+Sh	Sham+Sh	Sham+Sh	BCP+Scram	BCP+Scram	BCP+Scram	BCP+Scram	BCP+Scram	BCP+Scram	BCP+Scram	BCP+Scram	BCP+Sh	BCP+Sh	BCP+Sh	BCP+Sh	BCP+Sh	BCP+Sh	BCP+Sh	BCP+Sh
-16		48.6	42.4	51.6	54.2	43.5	59.3	56.8		42.2	46	59.5	56.8	50.1	60	55.3	53.1	52	47.6	54.3	53.9	48.7	55.7	46	44.6	59.4	52.6	47.8	43.8	48.7	50.3	51.1	55.2
0		56.7	53.9	54.9	42.5	57.7	60	46.5		56.6	49	48.7	54.3	48.4	47.6	54.5	58	54.1	45.3	56.8	45.1	54.4	50.6	55.4	52.2	48.6	57.1	50.3	53.8	46.4	56	52.5	46.9
6		49.6	57.5	50.2	53.9	51.7	42.2	55.6		48.7	49.1	49.8	58.2	52.4	59.1	58.6	49.5	53.5	38.3	49.4	52.8	58.3	39.5	37.9	46.2	41.6	50.8	55.4	42.8	54	46.6	49.7	32.1
12		56.8	57.1	45.6	57.8	60	56.3	42.8		48	56.1	46.8	56.4	52.2	56.4	53.1	47.5	37.5	41.3	45.2	39.4	43.1	38.4	30.2	29.1	42.3	37.2	45.8	45.9	38.4	54.3	31.8	33.6
18		54.9	49.6	58.9	44.3	53	42.7	43.1		55.1	52.5	47.9	42.2	46.7	60	53.5	60	26.4	39.8	38.5	28.2	38.7	30.5	37.2	29.6	32.3	39.1	42.5	36.7	49.5	34.3	49.5	42.3
