# Supplementary material for: Histone modifications and Sp1 promote GPR160 expression in bone cancer pain within rodent models
Source: EMBO Rep. 2024 Oct 24;25(12):5429–55. doi: 10.1038/s44319-024-00292-6 (PMC11624276; doi:10.1038/s44319-024-00292-6)
Supplement: Supplementary file 5 — Source data Fig. 3 [file 44319_2024_292_MOESM5_ESM.zip › EMBOR-2024-59294V3-Figure_3_Source_Data-sd/embr202459294-sup-sdatafig3/3I/3I.csv]

		PBS	PBS	PBS	PBS	PBS	PBS	PBS	PBS	GFP	GFP	GFP	GFP	GFP	GFP	GFP	GFP	Gpr160	Gpr160	Gpr160	Gpr160	Gpr160	Gpr160	Gpr160	Gpr160
BL		37.27	36.57	29.51	33.92	39.32	29.57	29.06	37.58	29.75	28.04	23.63	29.77	35.9	38.58	37.53		26.84	29.01	34.69	32.07	40.49	26.86	31.81	39.43
2		37.87	31.96	38.58	28.64	41.27	31.66	29.47	29.36	32.2	36.41	27.61	37.19	40.8	28.34	29.8		32.9	31.9	37.21	26.4	33.71	36.1	27.53	29.85
3		33.73	37.72	28.78	39.15	28.98	34.29	30.18	23.58	28.5	41.23	35.6	38.93	25.68	33.99	32.11		27.22	36.5	35.7	40.17	28.54	29.76	27.08	37.83
4		35.21	39.57	36.67	31.19	26.07	29.41	28.93	35.54	29.39	33.95	28.91	34.95	36.83	37.65	25.71		16.9	32.49	22.86	33.27	18.89	25.76	24.84	25.75
5		32.47	27.2	32.1	37.23	38.68	31.83	30.6	35.28	35.39	28.94	30.57	34.63	25.35	32.34	29.35		20.3	18.34	14.77	24.12	19.14	28.93	26.03	23.17
7		36.4	31.45	24.38	35.89	28.44	27.82	38.91	29.91	34.31	27.75	26.8	31.9	38.5	37.41	34.39		16.42	30.43	19.41	26.7	27.46	25.86	17.33	16.4
