# Supplementary material for: Histone modifications and Sp1 promote GPR160 expression in bone cancer pain within rodent models
Source: EMBO Rep. 2024 Oct 24;25(12):5429–55. doi: 10.1038/s44319-024-00292-6 (PMC11624276; doi:10.1038/s44319-024-00292-6)
Supplement: Supplementary file 6 — Source data Fig. 4 [file 44319_2024_292_MOESM6_ESM.zip]

Archive with 20 entries (12 files):
- EMBOR-2024-59294V3-Figure_4_Source_Data-sd/
- EMBOR-2024-59294V3-Figure_4_Source_Data-sd/embr202459294-sup-sdatafig4/
- EMBOR-2024-59294V3-Figure_4_Source_Data-sd/embr202459294-sup-sdatafig4/4C/
- EMBOR-2024-59294V3-Figure_4_Source_Data-sd/embr202459294-sup-sdatafig4/4C/4C.csv
- EMBOR-2024-59294V3-Figure_4_Source_Data-sd/embr202459294-sup-sdatafig4/4C/4C.pzfx
- EMBOR-2024-59294V3-Figure_4_Source_Data-sd/embr202459294-sup-sdatafig4/4D/
- EMBOR-2024-59294V3-Figure_4_Source_Data-sd/embr202459294-sup-sdatafig4/4D/4D.csv
- EMBOR-2024-59294V3-Figure_4_Source_Data-sd/embr202459294-sup-sdatafig4/4D/4D.pzfx
- EMBOR-2024-59294V3-Figure_4_Source_Data-sd/embr202459294-sup-sdatafig4/4E/
- EMBOR-2024-59294V3-Figure_4_Source_Data-sd/embr202459294-sup-sdatafig4/4E/4E.csv
- EMBOR-2024-59294V3-Figure_4_Source_Data-sd/embr202459294-sup-sdatafig4/4E/4E.pzfx
- EMBOR-2024-59294V3-Figure_4_Source_Data-sd/embr202459294-sup-sdatafig4/4F/
- EMBOR-2024-59294V3-Figure_4_Source_Data-sd/embr202459294-sup-sdatafig4/4F/4F.csv
- EMBOR-2024-59294V3-Figure_4_Source_Data-sd/embr202459294-sup-sdatafig4/4F/4F.pzfx
- EMBOR-2024-59294V3-Figure_4_Source_Data-sd/embr202459294-sup-sdatafig4/4G/
- EMBOR-2024-59294V3-Figure_4_Source_Data-sd/embr202459294-sup-sdatafig4/4G/4G.csv
- EMBOR-2024-59294V3-Figure_4_Source_Data-sd/embr202459294-sup-sdatafig4/4G/4G.pzfx
- EMBOR-2024-59294V3-Figure_4_Source_Data-sd/embr202459294-sup-sdatafig4/4H/
- EMBOR-2024-59294V3-Figure_4_Source_Data-sd/embr202459294-sup-sdatafig4/4H/4H.csv
- EMBOR-2024-59294V3-Figure_4_Source_Data-sd/embr202459294-sup-sdatafig4/4H/4H.pzfx
