# Supplementary material for: Histone modifications and Sp1 promote GPR160 expression in bone cancer pain within rodent models
Source: EMBO Rep. 2024 Oct 24;25(12):5429–55. doi: 10.1038/s44319-024-00292-6 (PMC11624276; doi:10.1038/s44319-024-00292-6)
Supplement: Supplementary file 6 — Source data Fig. 4 [file 44319_2024_292_MOESM6_ESM.zip › EMBOR-2024-59294V3-Figure_4_Source_Data-sd/embr202459294-sup-sdatafig4/4C/4C.csv]

		WT+Sham	WT+Sham	WT+Sham	WT+Sham	WT+Sham	WT+Sham	WT+Sham	WT+Sham	WT+Sham	WT+Sham	Gpr160-/-+Sham	Gpr160-/-+Sham	Gpr160-/-+Sham	Gpr160-/-+Sham	Gpr160-/-+Sham	Gpr160-/-+Sham	Gpr160-/-+Sham	Gpr160-/-+Sham	Gpr160-/-+Sham	Gpr160-/-+Sham	WT+BCP	WT+BCP	WT+BCP	WT+BCP	WT+BCP	WT+BCP	WT+BCP	WT+BCP	WT+BCP	WT+BCP	Gpr160-/-+BCP	Gpr160-/-+BCP	Gpr160-/-+BCP	Gpr160-/-+BCP	Gpr160-/-+BCP	Gpr160-/-+BCP	Gpr160-/-+BCP	Gpr160-/-+BCP	Gpr160-/-+BCP	Gpr160-/-+BCP
0		1	1	1.4	1.4	1	1	0.6	1	1.4	0.6	1.4	1	0.6	1	1	1	1	1	1.4	0.6	1	1.4	1	1	1	1	0.6	1	1.4	0.6	1	1	1	1.4	1	1.4	1	0.6	1.4	0.6
6		1	1.4	1	1	1	0.6	1	0.6	0.6	1	1	1	1	1.4	1.4	0.6	1	1	1	1.4	0.6	0.4	0.4	0.4	0.6	0.6	0.16	0.6	1	0.4	0.6	1	1	0.4	0.6	1	1	1.4	1	0.6
12		0.6	1	1	1	1	1.4	1	1	1.4	0.6	1	1.4	1	1	1	1	0.6	0.4	1.4	1	0.16	0.07	0.16	0.4	0.16	0.6	0.4	0.16	1	0.16	0.4	1	0.6	1	1.4	0.6	0.6	0.4	1	0.4
18		1	1	1.4	0.6	1	1	1.4	0.4	1	1	1	1	1	1	1.4	1	1	1	1.4	0.6	0.16	0.4	0.07	0.04	0.16	0.07	0.16	0.4	0.4	0.16	0.4	1	0.4	1	1	0.6	0.4	0.6	0.6	0.4
