# Supplementary material for: Histone modifications and Sp1 promote GPR160 expression in bone cancer pain within rodent models
Source: EMBO Rep. 2024 Oct 24;25(12):5429–55. doi: 10.1038/s44319-024-00292-6 (PMC11624276; doi:10.1038/s44319-024-00292-6)
Supplement: Supplementary file 6 — Source data Fig. 4 [file 44319_2024_292_MOESM6_ESM.zip › EMBOR-2024-59294V3-Figure_4_Source_Data-sd/embr202459294-sup-sdatafig4/4D/4D.csv]

		WT+Sham	WT+Sham	WT+Sham	WT+Sham	WT+Sham	WT+Sham	WT+Sham	WT+Sham	WT+Sham	WT+Sham	Gpr160-/-+Sham	Gpr160-/-+Sham	Gpr160-/-+Sham	Gpr160-/-+Sham	Gpr160-/-+Sham	Gpr160-/-+Sham	Gpr160-/-+Sham	Gpr160-/-+Sham	Gpr160-/-+Sham	Gpr160-/-+Sham	WT+BCP	WT+BCP	WT+BCP	WT+BCP	WT+BCP	WT+BCP	WT+BCP	WT+BCP	WT+BCP	WT+BCP	Gpr160-/-+BCP	Gpr160-/-+BCP	Gpr160-/-+BCP	Gpr160-/-+BCP	Gpr160-/-+BCP	Gpr160-/-+BCP	Gpr160-/-+BCP	Gpr160-/-+BCP	Gpr160-/-+BCP	Gpr160-/-+BCP
0		9.3	9.6	13.1	10.7	13.9	10.1	13.4	8.7	10.2	10.4	13.4	9.5	8.7	13.6	12.7	8.6	11.8	7.7	12.4	8.4	10.7	14.1	11.1	12.2	12.4	7.1	15.7	8.3	11.2	10.8	9.9	7.7	9	14.9	8.2	13.6	12.8	13.1	13.2	8.2
6		11.4	9.5	12.7	13.9	9.4	13	9.9	11.2	10.9	9.5	7.8	9.5	12.6	10.6	9.8	8.9	10.7	16.2	10.7	9.6	5.4	6.9	3.7	4	8.4	7.9	4.6	4.9	4.4	9.3	13.7	10.5	9.6	7.7	6.8	8.5	6	9.7	10.4	6.2
12		8.6	12.7	11.4	12.7	11.6	9.3	9.9	11.4	11.2	8.7	10.6	8.8	12.9	12.3	11.1	9.7	10.7	9.9	8.7	13.1	4.7	6.3	6.1	3.2	4.1	5.2	3.5	5.3	2.7	8.2	7.2	11.6	9.5	10.3	6.8	4.5	8.1	7.2	10.7	6.3
18		10.1	11.5	12.2	13.7	9.2	8.3	11.8	10.6	11.3	9.1	10.3	13.8	12.6	10	14.2	12.2	10.2	9.5	8.3	12.7	4.5	6.1	3.8	3.6	3.8	5.6	4	3.4	2.1	6.7	6.4	5.2	9.3	10.2	7.3	6.1	10.6	5.1	5.4	11.7
