# Supplementary material for: Histone modifications and Sp1 promote GPR160 expression in bone cancer pain within rodent models
Source: EMBO Rep. 2024 Oct 24;25(12):5429–55. doi: 10.1038/s44319-024-00292-6 (PMC11624276; doi:10.1038/s44319-024-00292-6)
Supplement: Supplementary file 6 — Source data Fig. 4 [file 44319_2024_292_MOESM6_ESM.zip › EMBOR-2024-59294V3-Figure_4_Source_Data-sd/embr202459294-sup-sdatafig4/4E/4E.csv]

		WT+Sham	WT+Sham	WT+Sham	WT+Sham	WT+Sham	WT+Sham	WT+Sham	WT+Sham	WT+Sham	WT+Sham	Gpr160-/-+Sham	Gpr160-/-+Sham	Gpr160-/-+Sham	Gpr160-/-+Sham	Gpr160-/-+Sham	Gpr160-/-+Sham	Gpr160-/-+Sham	Gpr160-/-+Sham	Gpr160-/-+Sham	Gpr160-/-+Sham	WT+BCP	WT+BCP	WT+BCP	WT+BCP	WT+BCP	WT+BCP	WT+BCP	WT+BCP	WT+BCP	WT+BCP	Gpr160-/-+BCP	Gpr160-/-+BCP	Gpr160-/-+BCP	Gpr160-/-+BCP	Gpr160-/-+BCP	Gpr160-/-+BCP	Gpr160-/-+BCP	Gpr160-/-+BCP	Gpr160-/-+BCP	Gpr160-/-+BCP
0		5.4	2.9	5.3	3	4.7	2.3	3.2	1.2	5.2	2.3	3	6.6	1.8	5.8	1.9	3.6	4	5.5	2.7	5.7	5.2	6.8	4.2	5.1	2.1	4.5	2.6	3.3	4.2	3.3	4.5	5.8	1.8	3	6.5	4.4	6.4	3.3	2.5	5.3
6		2.1	5.2	5.4	1.8	6.2	3.2	2.1	4.7	4.7	3.1	4.8	7.3	5.7	2.5	1.8	2.9	2.7	2.9	5.1	3.2	14.5	16.7	9.9	10.5	13.4	6.5	12.3	9.5	6.7	12.3	6.8	4.7	3.4	8.1	7.6	13.8	6.5	11.2	6.7	9.9
12		4.1	5.7	5.9	1.7	1.8	2.5	2.1	4.7	4.5	2.7	6.1	7.5	4.4	5.5	1.7	1.8	4.2	3.3	4.6	3.5	14.1	9.6	14.3	15.1	10.9	15.7	17.5	11.4	7.6	14.6	7.4	13.4	4.3	9.7	13.5	6.8	8.9	5.3	6.4	11.2
18		4.5	5.3	5.2	2.8	6.7	1.8	4.7	2.3	6.1	3.1	5.9	2.2	5.3	4	2.9	2.9	4.2	1.8	4.2	2.3	10.8	17.1	13.4	18.8	10.1	10.7	16.6	11.3	8.9	14.7	9.2	7.8	5.5	12.6	13.8	6.5	6.7	7.2	5.8	12.8
