# Supplementary material for: Histone modifications and Sp1 promote GPR160 expression in bone cancer pain within rodent models
Source: EMBO Rep. 2024 Oct 24;25(12):5429–55. doi: 10.1038/s44319-024-00292-6 (PMC11624276; doi:10.1038/s44319-024-00292-6)
Supplement: Supplementary file 6 — Source data Fig. 4 [file 44319_2024_292_MOESM6_ESM.zip › EMBOR-2024-59294V3-Figure_4_Source_Data-sd/embr202459294-sup-sdatafig4/4F/4F.csv]

		Gpr160fl/fl+GFP+Sham	Gpr160fl/fl+GFP+Sham	Gpr160fl/fl+GFP+Sham	Gpr160fl/fl+GFP+Sham	Gpr160fl/fl+GFP+Sham	Gpr160fl/fl+GFP+Sham	Gpr160fl/fl+GFP+Sham	Gpr160fl/fl+GFP+Sham	Gpr160fl/fl+Cre+Sham	Gpr160fl/fl+Cre+Sham	Gpr160fl/fl+Cre+Sham	Gpr160fl/fl+Cre+Sham	Gpr160fl/fl+Cre+Sham	Gpr160fl/fl+Cre+Sham	Gpr160fl/fl+Cre+Sham	Gpr160fl/fl+Cre+Sham	Gpr160fl/fl+GFP+BCP	Gpr160fl/fl+GFP+BCP	Gpr160fl/fl+GFP+BCP	Gpr160fl/fl+GFP+BCP	Gpr160fl/fl+GFP+BCP	Gpr160fl/fl+GFP+BCP	Gpr160fl/fl+GFP+BCP	Gpr160fl/fl+GFP+BCP	Gpr160fl/fl+Cre+BCP	Gpr160fl/fl+Cre+BCP	Gpr160fl/fl+Cre+BCP	Gpr160fl/fl+Cre+BCP	Gpr160fl/fl+Cre+BCP	Gpr160fl/fl+Cre+BCP	Gpr160fl/fl+Cre+BCP	Gpr160fl/fl+Cre+BCP
-28		1.4	1	1	0.6	1	0.6	1.4		1.4	1	0.6	1	1	0.6			1	1	0.6	0.6	1.4	1.4	1		1	1	1.4	0.6	1.4	1.4	0.6
0		1	1.4	0.6	1	0.6	1.4	1.4		1	1	1	1.4	1.4	0.6			0.4	0.6	1	1.4	0.6	1	1.4		1	1.4	1	0.6	1.4	0.6	1
6		1	1	1.4	1	0.6	0.6	1.4		1	1.4	1	1	0.6	1.4			1	0.4	0.4	0.4	0.4	0.16	0.4		0.6	1	0.6	1	0.4	1	0.6
12		1.4	1	1	1.4	1	0.6	0.6		1	1	0.6	0.6	1.4	0.6			0.16	0.6	0.16	0.4	0.16	0.16	0.07		1	0.6	0.4	0.4	0.6	1	1
18		1.4	1	1	1	0.6	0.6	1.4		1	1.4	0.6	1.4	0.6	0.6			0.4	0.07	0.4	0.16	0.07	0.04	0.16		0.4	1	0.6	0.6	0.6	1	0.16
