# Supplementary material for: Histone modifications and Sp1 promote GPR160 expression in bone cancer pain within rodent models
Source: EMBO Rep. 2024 Oct 24;25(12):5429–55. doi: 10.1038/s44319-024-00292-6 (PMC11624276; doi:10.1038/s44319-024-00292-6)
Supplement: Supplementary file 6 — Source data Fig. 4 [file 44319_2024_292_MOESM6_ESM.zip › EMBOR-2024-59294V3-Figure_4_Source_Data-sd/embr202459294-sup-sdatafig4/4G/4G.csv]

		Gpr160fl/fl+GFP+Sham	Gpr160fl/fl+GFP+Sham	Gpr160fl/fl+GFP+Sham	Gpr160fl/fl+GFP+Sham	Gpr160fl/fl+GFP+Sham	Gpr160fl/fl+GFP+Sham	Gpr160fl/fl+GFP+Sham	Gpr160fl/fl+GFP+Sham	Gpr160fl/fl+Cre+Sham	Gpr160fl/fl+Cre+Sham	Gpr160fl/fl+Cre+Sham	Gpr160fl/fl+Cre+Sham	Gpr160fl/fl+Cre+Sham	Gpr160fl/fl+Cre+Sham	Gpr160fl/fl+Cre+Sham	Gpr160fl/fl+Cre+Sham	Gpr160fl/fl+GFP+BCP	Gpr160fl/fl+GFP+BCP	Gpr160fl/fl+GFP+BCP	Gpr160fl/fl+GFP+BCP	Gpr160fl/fl+GFP+BCP	Gpr160fl/fl+GFP+BCP	Gpr160fl/fl+GFP+BCP	Gpr160fl/fl+GFP+BCP	Gpr160fl/fl+Cre+BCP	Gpr160fl/fl+Cre+BCP	Gpr160fl/fl+Cre+BCP	Gpr160fl/fl+Cre+BCP	Gpr160fl/fl+Cre+BCP	Gpr160fl/fl+Cre+BCP	Gpr160fl/fl+Cre+BCP	Gpr160fl/fl+Cre+BCP
-28		11.1	10.2	9.5	13.3	7.8	13.6	11.3		10.2	10.2	10.4	14.1	9.9	9.6			13.1	10.3	13.3	13.1	9.9	12.2	9.9		9.9	15	12.1	9.3	13.4	13.6	9.3
0		13.1	8.6	14.2	9.1	11.2	12.3	12.1		14.2	13.7	8.6	13.3	10.9	13.5			14.2	10.7	12.9	11.1	12.6	8.2	13.5		13.1	10.3	12.6	7.8	12.5	12.6	11.2
6		13	12.4	12.7	13.9	9.4	11.5	13		13.2	12.8	9.3	11.7	9.4	8.9			5.1	3.6	10.4	6.3	6.1	3.6	6.8		8.1	10.6	9.4	6.8	12.3	8.3	11.8
12		8.8	11.8	10.1	12.4	13.9	10.4	11.2		8.7	11.3	12.9	12.3	11	11.4			4.4	5.6	4.9	3.8	8.2	3.9	4.9		10.1	8.8	10.8	6.5	5.1	6.4	9.4
18		10.1	11.8	12.4	12.4	12.5	12.7	12.1		8.4	9.2	11.1	12.6	11.7	12.1			4.7	6.8	3.5	5.2	4.2	3.1	4.7		7.2	6.9	5.9	4.9	9.2	9.1	11.6
