# Supplementary material for: Histone modifications and Sp1 promote GPR160 expression in bone cancer pain within rodent models
Source: EMBO Rep. 2024 Oct 24;25(12):5429–55. doi: 10.1038/s44319-024-00292-6 (PMC11624276; doi:10.1038/s44319-024-00292-6)
Supplement: Supplementary file 6 — Source data Fig. 4 [file 44319_2024_292_MOESM6_ESM.zip › EMBOR-2024-59294V3-Figure_4_Source_Data-sd/embr202459294-sup-sdatafig4/4H/4H.csv]

		Gpr160fl/fl+GFP+Sham	Gpr160fl/fl+GFP+Sham	Gpr160fl/fl+GFP+Sham	Gpr160fl/fl+GFP+Sham	Gpr160fl/fl+GFP+Sham	Gpr160fl/fl+GFP+Sham	Gpr160fl/fl+GFP+Sham	Gpr160fl/fl+GFP+Sham	Gpr160fl/fl+Cre+Sham	Gpr160fl/fl+Cre+Sham	Gpr160fl/fl+Cre+Sham	Gpr160fl/fl+Cre+Sham	Gpr160fl/fl+Cre+Sham	Gpr160fl/fl+Cre+Sham	Gpr160fl/fl+Cre+Sham	Gpr160fl/fl+Cre+Sham	Gpr160fl/fl+GFP+BCP	Gpr160fl/fl+GFP+BCP	Gpr160fl/fl+GFP+BCP	Gpr160fl/fl+GFP+BCP	Gpr160fl/fl+GFP+BCP	Gpr160fl/fl+GFP+BCP	Gpr160fl/fl+GFP+BCP	Gpr160fl/fl+GFP+BCP	Gpr160fl/fl+Cre+BCP	Gpr160fl/fl+Cre+BCP	Gpr160fl/fl+Cre+BCP	Gpr160fl/fl+Cre+BCP	Gpr160fl/fl+Cre+BCP	Gpr160fl/fl+Cre+BCP	Gpr160fl/fl+Cre+BCP	Gpr160fl/fl+Cre+BCP
-28		3	6.4	1.2	5.3	2.4	3.2	1.5		2.8	5.4	1.9	5.3	2.6	5.9			2.3	4.9	3	4.2	5.4	1.5	5.2		4.5	3.9	3.1	2.8	2.9	5.7	6.2
0		2.1	2.5	2.9	5.9	5.4	2.8	1.3		4.6	1.5	5.5	5.6	5.1	1.3			3.1	5.6	2.3	4.9	1.3	4.8	4		2.6	4.9	5.5	2.4	3.2	2.7	3.1
6		5.4	4.8	5.7	1.9	3.1	2	2.5		1.4	2.7	4.1	3.8	5.8	1.5			7.9	14.8	13.7	16.5	9.6	8.8	8.7		11.3	7.9	4.4	12.6	5.6	7.2	5.2
12		3.7	5.2	1.9	2.1	5.7	2.3	1.7		5.2	3.5	1.7	5.4	5.9	6.9			13.6	12.8	16.4	8.5	17.3	16.7	10.4		4.6	7.2	10.7	7.5	6.8	13.1	9.7
18		6.7	2.8	5.3	2.7	1.8	5.1	2.8		2.5	4.2	5.6	6.1	5.6	3.5			17.1	12.1	17.3	15.1	10.4	8.8	14.1		7.5	5.8	6.1	11.7	9.1	10.4	11.2
