# Supplementary material for: Histone modifications and Sp1 promote GPR160 expression in bone cancer pain within rodent models
Source: EMBO Rep. 2024 Oct 24;25(12):5429–55. doi: 10.1038/s44319-024-00292-6 (PMC11624276; doi:10.1038/s44319-024-00292-6)
Supplement: Supplementary file 7 — Source data Fig. 5 [file 44319_2024_292_MOESM7_ESM.zip › EMBOR-2024-59294V3-Figure_5_Source_Data-sd/embr202459294-sup-sdatafig5/5B/5B.csv]

WT+BCP	KO+BCP
-57.9807	-53.7626
-53.5208	-52.2657
-55.2121	-55.5009
-45.8727	-58.3065
-66.1976	-50.8798
-48.2883	-54.464
-48.4601	-49.4267
-62.3198	-52.5251
-60.9556	-50.5116
-61.4857	-48.1513
-63.6905	-49.6747
-57.7538	-45.3853
-46.6445
-52.3973
-57.8057
-51.0639
-54.1206
-67.8211
-49.2032
