# Supplementary material for: Histone modifications and Sp1 promote GPR160 expression in bone cancer pain within rodent models
Source: EMBO Rep. 2024 Oct 24;25(12):5429–55. doi: 10.1038/s44319-024-00292-6 (PMC11624276; doi:10.1038/s44319-024-00292-6)
Supplement: Supplementary file 7 — Source data Fig. 5 [file 44319_2024_292_MOESM7_ESM.zip › EMBOR-2024-59294V3-Figure_5_Source_Data-sd/embr202459294-sup-sdatafig5/5C/5C.csv]

WT+BCP	KO+BCP
-14.92	-11.85
-22.67	4.88
-22.05	-7.94
-9.88	-16.32
-23.27	-15.51
-28.65	-7.54
-4.38	-13.57
-20.27	-15.7
-24.93	-13.67
-25.3	-6
-19.36	-7.85
-15.57	-5.1
-7.38
-23.64
-15.65
-5.88
-23.71
-20.14
-18.2
