# Supplementary material for: Histone modifications and Sp1 promote GPR160 expression in bone cancer pain within rodent models
Source: EMBO Rep. 2024 Oct 24;25(12):5429–55. doi: 10.1038/s44319-024-00292-6 (PMC11624276; doi:10.1038/s44319-024-00292-6)
Supplement: Supplementary file 7 — Source data Fig. 5 [file 44319_2024_292_MOESM7_ESM.zip › EMBOR-2024-59294V3-Figure_5_Source_Data-sd/embr202459294-sup-sdatafig5/5D/5D.csv]

WT+BCP	KO+BCP
60	120
100	300
20	120
80	160
140	120
40	260
40	100
40	100
80	60
40	80
160	140
100	200
160
80
80
80
60
120
80
