# Supplementary material for: Histone modifications and Sp1 promote GPR160 expression in bone cancer pain within rodent models
Source: EMBO Rep. 2024 Oct 24;25(12):5429–55. doi: 10.1038/s44319-024-00292-6 (PMC11624276; doi:10.1038/s44319-024-00292-6)
Supplement: Supplementary file 7 — Source data Fig. 5 [file 44319_2024_292_MOESM7_ESM.zip › EMBOR-2024-59294V3-Figure_5_Source_Data-sd/embr202459294-sup-sdatafig5/5E/5E.csv]

WT+BCP	KO+BCP
137.439	116.904
100.126	118.816
117.76	119.925
114.769	124.482
136.526	122.309
119.498	125.893
120.171	120.449
134.718	106.816
129.852	120.252
129.131	122.364
119.264	119.384
127.413	110.341
120.138
124.045
114.38
116.614
124.554
92.413
123.136
