# Supplementary material for: Histone modifications and Sp1 promote GPR160 expression in bone cancer pain within rodent models
Source: EMBO Rep. 2024 Oct 24;25(12):5429–55. doi: 10.1038/s44319-024-00292-6 (PMC11624276; doi:10.1038/s44319-024-00292-6)
Supplement: Supplementary file 7 — Source data Fig. 5 [file 44319_2024_292_MOESM7_ESM.zip › EMBOR-2024-59294V3-Figure_5_Source_Data-sd/embr202459294-sup-sdatafig5/5G/5G.csv]

-20				0	0	0	0	0	0	0	0	0	0	0	0										0	0	0	0	0	0	0	0	0	0	0	0
0				0	0	0	0	0	0	0	0	0	0	0	0										0	0	0	0	0	0	0	0	0	0	0	0
20				0	1	0	0	0	0	0	0	0	0	0	0										0	0	0	0	0	0	0	0	0	0	0	0
40				0	3	0	0	0	0	1	1	0	1	1	1										0	0	0	0	0	0	0	1	1	1	0	0
60				0	8	0	1	1	0	1	2	0	1	2	1										0	2	0	1	1	0	0	1	2	1	0	0
80				0	7	1	1	1	0	1	3	1	1	3	1										0	2	0	1	1	1	1	1	3	2	0	0
100				1	10	1	1	1	1	1	3	1	1	5	2										0	3	0	1	1	1	1	1	4	3	0	0
120				1	12	1	4	1	1	3	4	1	1	8	3										1	2	1	1	1	1	1	1	4	4	0	0
140				2	12	2	2	2	1	5	4	1	1	11	4										1	4	1	1	1	1	1	1	4	4	1	0
160				2	13	3	4	2	1	8	4	1	1	7	3										1	4	1	3	1	1	1	1	4	4	1	0
180				4	14	3	6	3	1	10	4	1	2	1	4										1	3	1	2	1	1	1	1	4	7	1	1
200				3	15	3	6	4	1	12	6	1	1	1	4										1	4	1	2	1	1	1	1	5	7	1	2
220				5	17	3	8	5	1	13	6	1	2	1	5										1	4	1	2	1	1	1	1	5	7	1	1
240				5	17	3	6	5	1	14	8	1	2	1	4										1	3	1	3	1	2	1	1	4	6	1	1
260				5	19	3	6	6	2	15	8	1	1	1	5										1	4	1	3	1	2	1	1	7	8	1	2
280				8	20	3	6	7	2	15	5	1	2	1	5										1	3	1	3	1	2	1	1	6	6	1	1
300				9	20	4	8	8	3	15	8	2	2	1	4										1	3	1	4	1	2	1	1	7	7	1	2
320				9	23	4	5	8	4	14	8	1	2	1	5										1	2	1	5	1	3	1	1	6	8	1	1
340				9	23	2	5	8	3	14	5	1	2	1	4										1	2	1	6	1	3	1	1	4	8	1	1
360				12	22	4	7	8	6	13	3	1	2	2	5										1	3	1	6	1	4	1	1	7	8	1	1
380				11	22	3	8	9	5	14	3	2	2	1	4										1	3	1	6	2	3	1	1	5	8	1	1
400				11	22	4	6	9	3	14	2	2	2	4	6										1	2	1	4	2	6	1	1	7	8	1	1
