# Supplementary material for: Histone modifications and Sp1 promote GPR160 expression in bone cancer pain within rodent models
Source: EMBO Rep. 2024 Oct 24;25(12):5429–55. doi: 10.1038/s44319-024-00292-6 (PMC11624276; doi:10.1038/s44319-024-00292-6)
Supplement: Supplementary file 7 — Source data Fig. 5 [file 44319_2024_292_MOESM7_ESM.zip › EMBOR-2024-59294V3-Figure_5_Source_Data-sd/embr202459294-sup-sdatafig5/5I/5I.csv]

Control	Gpr160
-59.9093	-47.857
-54.0576	-51.412
-40.4628	-57.5995
-46.407	-46.5827
-45.175	-53.6354
-45.294	-49.6722
-45.434	-53.179
-45.029	-45.3805
-46.977	-50.538
-54.9513	-49.465
-65.6449	-50.6189
-57.8153	-54.388
-59.9174	-65.7056
	-51.972
	-47.7743
	-48.9942
	-47.9705
	-54.6896
	-50.663
