# Supplementary material for: Histone modifications and Sp1 promote GPR160 expression in bone cancer pain within rodent models
Source: EMBO Rep. 2024 Oct 24;25(12):5429–55. doi: 10.1038/s44319-024-00292-6 (PMC11624276; doi:10.1038/s44319-024-00292-6)
Supplement: Supplementary file 7 — Source data Fig. 5 [file 44319_2024_292_MOESM7_ESM.zip › EMBOR-2024-59294V3-Figure_5_Source_Data-sd/embr202459294-sup-sdatafig5/5J/5J.csv]

Control	Gpr160
-19.51	-12.29
-18.7	-13.76
-13.54	-16.07
2	-21.42
-13.92	-10.91
-16.36	-21.74
-18.8	-25.33
-10.95	-15.11
-14.89	-5.13
-12.92	-21.7
-12.34	-14.92
-11.4	-22.49
-3.22	-23.21
	-17.34
	-22.19
	-11.4
	-23.65
	-7.97
	-28.89
