# Supplementary material for: Histone modifications and Sp1 promote GPR160 expression in bone cancer pain within rodent models
Source: EMBO Rep. 2024 Oct 24;25(12):5429–55. doi: 10.1038/s44319-024-00292-6 (PMC11624276; doi:10.1038/s44319-024-00292-6)
Supplement: Supplementary file 7 — Source data Fig. 5 [file 44319_2024_292_MOESM7_ESM.zip › EMBOR-2024-59294V3-Figure_5_Source_Data-sd/embr202459294-sup-sdatafig5/5K/5K.csv]

Control	Gpr160
100	20
120	80
40	100
120	0
40	40
40	40
20	40
40	20
40	20
60	40
72.212	60
45.6991	40
98.037	60
	40
	20
	80
	20
	60
	20
