# Supplementary material for: Histone modifications and Sp1 promote GPR160 expression in bone cancer pain within rodent models
Source: EMBO Rep. 2024 Oct 24;25(12):5429–55. doi: 10.1038/s44319-024-00292-6 (PMC11624276; doi:10.1038/s44319-024-00292-6)
Supplement: Supplementary file 7 — Source data Fig. 5 [file 44319_2024_292_MOESM7_ESM.zip › EMBOR-2024-59294V3-Figure_5_Source_Data-sd/embr202459294-sup-sdatafig5/5L/5L.csv]

Control	Gpr160
119.767	108.421
112.977	116.842
105.825	125.338
99.4568	103.126
110.277	123.939
109.661	107.779
106.638	123.555
103.88	117.122
106.413	98.6952
120.782	99.4332
128.931	114.949
126.503	106.495
123.67	132.957
	108.447
	104.686
	116.776
	122.125
	125.627
	119.914
