# Supplementary material for: Histone modifications and Sp1 promote GPR160 expression in bone cancer pain within rodent models
Source: EMBO Rep. 2024 Oct 24;25(12):5429–55. doi: 10.1038/s44319-024-00292-6 (PMC11624276; doi:10.1038/s44319-024-00292-6)
Supplement: Supplementary file 8 — Source data Fig. 6 [file 44319_2024_292_MOESM8_ESM.zip › EMBOR-2024-59294V3-Figure_6_Source_Data-sd/embr202459294-sup-sdatafig6/6B/6B.csv]

1	2
1.016357	0.749497
1.055369	0.636636
0.928274	0.517917
