# Supplementary material for: Histone modifications and Sp1 promote GPR160 expression in bone cancer pain within rodent models
Source: EMBO Rep. 2024 Oct 24;25(12):5429–55. doi: 10.1038/s44319-024-00292-6 (PMC11624276; doi:10.1038/s44319-024-00292-6)
Supplement: Supplementary file 8 — Source data Fig. 6 [file 44319_2024_292_MOESM8_ESM.zip › EMBOR-2024-59294V3-Figure_6_Source_Data-sd/embr202459294-sup-sdatafig6/6F/6F.csv]

1	2	3	4
0.76	0.72	0.81	2.94
1.12	0.62	0.86	3.14
1.14	0.63	1.05	2.55
0.98	0.51	1.28	1.92
