# Supplementary material for: Histone modifications and Sp1 promote GPR160 expression in bone cancer pain within rodent models
Source: EMBO Rep. 2024 Oct 24;25(12):5429–55. doi: 10.1038/s44319-024-00292-6 (PMC11624276; doi:10.1038/s44319-024-00292-6)
Supplement: Supplementary file 8 — Source data Fig. 6 [file 44319_2024_292_MOESM8_ESM.zip › EMBOR-2024-59294V3-Figure_6_Source_Data-sd/embr202459294-sup-sdatafig6/6G/6G-2.csv]

1	2	3	4
0.87	0.23	1.06	4.2
0.95	0.31	1.07	3.95
1.18	0.17	0.87	5.62
