# Supplementary material for: Histone modifications and Sp1 promote GPR160 expression in bone cancer pain within rodent models
Source: EMBO Rep. 2024 Oct 24;25(12):5429–55. doi: 10.1038/s44319-024-00292-6 (PMC11624276; doi:10.1038/s44319-024-00292-6)
Supplement: Supplementary file 8 — Source data Fig. 6 [file 44319_2024_292_MOESM8_ESM.zip › EMBOR-2024-59294V3-Figure_6_Source_Data-sd/embr202459294-sup-sdatafig6/6I/6I.csv]

1	2	3	4
0.914313	0.774139	0.467265	0.240824
1.137653	0.725751	0.604533	0.496861
0.906646	0.546115	0.515378	0.454587
1.041387	0.607343	0.433513	0.349031
