# Supplementary material for: Histone modifications and Sp1 promote GPR160 expression in bone cancer pain within rodent models
Source: EMBO Rep. 2024 Oct 24;25(12):5429–55. doi: 10.1038/s44319-024-00292-6 (PMC11624276; doi:10.1038/s44319-024-00292-6)
Supplement: Supplementary file 8 — Source data Fig. 6 [file 44319_2024_292_MOESM8_ESM.zip › EMBOR-2024-59294V3-Figure_6_Source_Data-sd/embr202459294-sup-sdatafig6/6J/6J.csv]

		BCP+Vehicle	BCP+Vehicle	BCP+Vehicle	BCP+Vehicle	BCP+Vehicle	BCP+Vehicle	BCP+Vehicle	BCP+Vehicle	BCP+GSK-J4	BCP+GSK-J4	BCP+GSK-J4	BCP+GSK-J4	BCP+GSK-J4	BCP+GSK-J4	BCP+GSK-J4	BCP+GSK-J4	BCP+CBP/p300	BCP+CBP/p300	BCP+CBP/p300	BCP+CBP/p300	BCP+CBP/p300	BCP+CBP/p300	BCP+CBP/p300	BCP+CBP/p300	BCP+ GSK-J4+CBP/p300	BCP+ GSK-J4+CBP/p300	BCP+ GSK-J4+CBP/p300	BCP+ GSK-J4+CBP/p300	BCP+ GSK-J4+CBP/p300	BCP+ GSK-J4+CBP/p300	BCP+ GSK-J4+CBP/p300	BCP+ GSK-J4+CBP/p300
Base		36.66	37.84	25.84	39.52	27.41	35.73	30	28.21	41.02	32.66	33.2	35.4	31.75	24.21	28.56		35.18	27.06	31.52	34.22	41.54	36	31.68		35.39	41.02	38.35	31.43	24.79	36.83	30.16
12d		16.48	15.48	22.55	14.09	16.35	14.34	12.37	10.95	12.6	17.1	16.49	19.99	17.67	14.12	10.03		13.04	22.03	13.73	21.98	13.28	11.96	18.89		11.67	20.88	12.32	9.95	12.59	19.23	15.94
13d		15.7	13.18	11.97	10.38	8.32	18.16	14.59	16.1	16.25	16.24	16.16	18.88	17.54	23.97	24.15		16.9	23.87	17.2	24.57	18.03	21.06	24.97		23.76	27.3	33.18	26.65	32.3	19.21	27.41
14d		14.8	12.37	14.8	12.48	10.88	14.31	11.1	16.06	18.2	17.28	19.94	20.12	14.68	16.22	11.7		14.13	22.83	26.78	20.75	15.77	22.54	16.12		27.78	23.61	32.54	17.36	25.26	29.69	17.41
15d		15.4	15.1	9	14.2	12.23	11.63	14.44	14.2	14.12	13.05	12.7	17	10.43	18.79	11.57		21.15	22.16	13.16	13.92	13.41	14.88	16.36		25.1	15.12	17.91	27.49	13.13	19.52	13.93
