# Supplementary material for: Histone modifications and Sp1 promote GPR160 expression in bone cancer pain within rodent models
Source: EMBO Rep. 2024 Oct 24;25(12):5429–55. doi: 10.1038/s44319-024-00292-6 (PMC11624276; doi:10.1038/s44319-024-00292-6)
Supplement: Supplementary file 9 — Source data Fig. 7 [file 44319_2024_292_MOESM9_ESM.zip]

Archive with 42 entries (30 files):
- EMBOR-2024-59294V3-Figure_7_Source_Data-sd/
- EMBOR-2024-59294V3-Figure_7_Source_Data-sd/embr202459294-sup-sdatafig7/
- EMBOR-2024-59294V3-Figure_7_Source_Data-sd/embr202459294-sup-sdatafig7/7B/
- EMBOR-2024-59294V3-Figure_7_Source_Data-sd/embr202459294-sup-sdatafig7/7B/7B.csv
- EMBOR-2024-59294V3-Figure_7_Source_Data-sd/embr202459294-sup-sdatafig7/7B/7B.pzfx
- EMBOR-2024-59294V3-Figure_7_Source_Data-sd/embr202459294-sup-sdatafig7/7C/
- EMBOR-2024-59294V3-Figure_7_Source_Data-sd/embr202459294-sup-sdatafig7/7C/7C.csv
- EMBOR-2024-59294V3-Figure_7_Source_Data-sd/embr202459294-sup-sdatafig7/7C/7C.pzfx
- EMBOR-2024-59294V3-Figure_7_Source_Data-sd/embr202459294-sup-sdatafig7/7D/
- EMBOR-2024-59294V3-Figure_7_Source_Data-sd/embr202459294-sup-sdatafig7/7D/7D-1.tif
- EMBOR-2024-59294V3-Figure_7_Source_Data-sd/embr202459294-sup-sdatafig7/7D/7D-2.csv
- EMBOR-2024-59294V3-Figure_7_Source_Data-sd/embr202459294-sup-sdatafig7/7D/7D-2.pzfx
- EMBOR-2024-59294V3-Figure_7_Source_Data-sd/embr202459294-sup-sdatafig7/7E/
- EMBOR-2024-59294V3-Figure_7_Source_Data-sd/embr202459294-sup-sdatafig7/7E/7E.csv
- EMBOR-2024-59294V3-Figure_7_Source_Data-sd/embr202459294-sup-sdatafig7/7E/7E.pzfx
- EMBOR-2024-59294V3-Figure_7_Source_Data-sd/embr202459294-sup-sdatafig7/7F/
- EMBOR-2024-59294V3-Figure_7_Source_Data-sd/embr202459294-sup-sdatafig7/7F/7F.csv
- EMBOR-2024-59294V3-Figure_7_Source_Data-sd/embr202459294-sup-sdatafig7/7F/7F.pzfx
- EMBOR-2024-59294V3-Figure_7_Source_Data-sd/embr202459294-sup-sdatafig7/7F/7F.tif
- EMBOR-2024-59294V3-Figure_7_Source_Data-sd/embr202459294-sup-sdatafig7/7G/
- EMBOR-2024-59294V3-Figure_7_Source_Data-sd/embr202459294-sup-sdatafig7/7G/B1.jpg
- EMBOR-2024-59294V3-Figure_7_Source_Data-sd/embr202459294-sup-sdatafig7/7G/B2.jpg
- EMBOR-2024-59294V3-Figure_7_Source_Data-sd/embr202459294-sup-sdatafig7/7G/B3.jpg
- EMBOR-2024-59294V3-Figure_7_Source_Data-sd/embr202459294-sup-sdatafig7/7G/S1.jpg
- EMBOR-2024-59294V3-Figure_7_Source_Data-sd/embr202459294-sup-sdatafig7/7G/S2.jpg
- EMBOR-2024-59294V3-Figure_7_Source_Data-sd/embr202459294-sup-sdatafig7/7G/S3.jpg
- EMBOR-2024-59294V3-Figure_7_Source_Data-sd/embr202459294-sup-sdatafig7/7H/
- EMBOR-2024-59294V3-Figure_7_Source_Data-sd/embr202459294-sup-sdatafig7/7H/7H.csv
- EMBOR-2024-59294V3-Figure_7_Source_Data-sd/embr202459294-sup-sdatafig7/7H/7H.pzfx
- EMBOR-2024-59294V3-Figure_7_Source_Data-sd/embr202459294-sup-sdatafig7/7I/
- EMBOR-2024-59294V3-Figure_7_Source_Data-sd/embr202459294-sup-sdatafig7/7I/1.jpg
- EMBOR-2024-59294V3-Figure_7_Source_Data-sd/embr202459294-sup-sdatafig7/7I/2.jpg
- EMBOR-2024-59294V3-Figure_7_Source_Data-sd/embr202459294-sup-sdatafig7/7I/3.jpg
- EMBOR-2024-59294V3-Figure_7_Source_Data-sd/embr202459294-sup-sdatafig7/7I/4.jpg
- EMBOR-2024-59294V3-Figure_7_Source_Data-sd/embr202459294-sup-sdatafig7/7I/5.tif
- EMBOR-2024-59294V3-Figure_7_Source_Data-sd/embr202459294-sup-sdatafig7/7J/
- EMBOR-2024-59294V3-Figure_7_Source_Data-sd/embr202459294-sup-sdatafig7/7J/7J-1.tif
- EMBOR-2024-59294V3-Figure_7_Source_Data-sd/embr202459294-sup-sdatafig7/7J/7J-2.csv
- EMBOR-2024-59294V3-Figure_7_Source_Data-sd/embr202459294-sup-sdatafig7/7J/7J-2.pzfx
- EMBOR-2024-59294V3-Figure_7_Source_Data-sd/embr202459294-sup-sdatafig7/7K/
- EMBOR-2024-59294V3-Figure_7_Source_Data-sd/embr202459294-sup-sdatafig7/7K/7K.csv
- EMBOR-2024-59294V3-Figure_7_Source_Data-sd/embr202459294-sup-sdatafig7/7K/7K.pzfx
