# Supplementary material for: Histone modifications and Sp1 promote GPR160 expression in bone cancer pain within rodent models
Source: EMBO Rep. 2024 Oct 24;25(12):5429–55. doi: 10.1038/s44319-024-00292-6 (PMC11624276; doi:10.1038/s44319-024-00292-6)
Supplement: Supplementary file 9 — Source data Fig. 7 [file 44319_2024_292_MOESM9_ESM.zip › EMBOR-2024-59294V3-Figure_7_Source_Data-sd/embr202459294-sup-sdatafig7/7B/7B.csv]

pGl3-basic+NC	pGl3-basic+SP1-OE	pGl3-basic+CREB1-OE	GPR160-promoter+NC	GPR160-promoter+SP1-OE	GPR160-promoter+CREB1-OE
0.9846	1.503	1.136	1.0207	2.2783	1.4233
0.861	1.2124	1.1645	0.8766	2.6038	1.2495
1.1544	1.3067	1.28	1.1027	1.655	1.8557
