# Supplementary material for: Histone modifications and Sp1 promote GPR160 expression in bone cancer pain within rodent models
Source: EMBO Rep. 2024 Oct 24;25(12):5429–55. doi: 10.1038/s44319-024-00292-6 (PMC11624276; doi:10.1038/s44319-024-00292-6)
Supplement: Supplementary file 9 — Source data Fig. 7 [file 44319_2024_292_MOESM9_ESM.zip › EMBOR-2024-59294V3-Figure_7_Source_Data-sd/embr202459294-sup-sdatafig7/7C/7C.csv]

GPR160-promoter+NC	GPR160-promoter+SP1-OE	GPR160-promoter (-1000~0bp)+NC	GPR160-promoter (-1000~0bp)+SP1-OE	GPR160-promoter (-500~0bp)+NC	GPR160-promoter (-500~0bp)+SP1-OE
1.0033	2.1022	1.0276	2.1395	0.9966	2.1453
0.9888	2.2062	1.0181	2.2574	1.0007	2.0968
1.0079	2.234	0.9542	2.2305	1.0026	2.1599
