# Supplementary material for: Histone modifications and Sp1 promote GPR160 expression in bone cancer pain within rodent models
Source: EMBO Rep. 2024 Oct 24;25(12):5429–55. doi: 10.1038/s44319-024-00292-6 (PMC11624276; doi:10.1038/s44319-024-00292-6)
Supplement: Supplementary file 9 — Source data Fig. 7 [file 44319_2024_292_MOESM9_ESM.zip › EMBOR-2024-59294V3-Figure_7_Source_Data-sd/embr202459294-sup-sdatafig7/7E/7E.csv]

Sham	6 d	12 d	18 d
0.429082	0.540588	2.370414	2.601334
1.155823	2.264522	0.854187	2.229879
1.117885	2.442728	2.783353	3.276586
0.628661	1.458755	5.321503	3.175819
1.228635	1.268046	1.173695	4.467716
1.042413	1.279246	4.565543	3.565076
1.397501		2.337322	4.238787
		2.409929	2.835007
