# Supplementary material for: Histone modifications and Sp1 promote GPR160 expression in bone cancer pain within rodent models
Source: EMBO Rep. 2024 Oct 24;25(12):5429–55. doi: 10.1038/s44319-024-00292-6 (PMC11624276; doi:10.1038/s44319-024-00292-6)
Supplement: Supplementary file 9 — Source data Fig. 7 [file 44319_2024_292_MOESM9_ESM.zip › EMBOR-2024-59294V3-Figure_7_Source_Data-sd/embr202459294-sup-sdatafig7/7F/7F.csv]

Number of families	1
Number of comparisons per family	6
Alpha	0.05
Tukey's multiple comparisons test	Mean Diff.	95.00% CI of diff.	Below threshold?	Summary	Adjusted P Value
1 vs. 2	-0.5690	-1.344 to 0.2061	No	ns	0.1652	A-B
1 vs. 3	-0.8917	-1.667 to -0.1166	Yes	*	0.0256	A-C
1 vs. 4	-1.110	-1.885 to -0.3349	Yes	**	0.0077	A-D
2 vs. 3	-0.3227	-1.098 to 0.4524	No	ns	0.5694	B-C
2 vs. 4	-0.5410	-1.316 to 0.2341	No	ns	0.1934	B-D
3 vs. 4	-0.2183	-0.9934 to 0.5567	No	ns	0.8044	C-D
Test details	Mean 1	Mean 2	Mean Diff.	SE of diff.	n1	n2	q	DF
1 vs. 2	1.000	1.569	-0.5690	0.2420	3	3	3.325	8
1 vs. 3	1.000	1.892	-0.8917	0.2420	3	3	5.210	8
1 vs. 4	1.000	2.110	-1.110	0.2420	3	3	6.486	8
2 vs. 3	1.569	1.892	-0.3227	0.2420	3	3	1.885	8
2 vs. 4	1.569	2.110	-0.5410	0.2420	3	3	3.161	8
3 vs. 4	1.892	2.110	-0.2183	0.2420	3	3	1.276	8
