# Supplementary material for: Histone modifications and Sp1 promote GPR160 expression in bone cancer pain within rodent models
Source: EMBO Rep. 2024 Oct 24;25(12):5429–55. doi: 10.1038/s44319-024-00292-6 (PMC11624276; doi:10.1038/s44319-024-00292-6)
Supplement: Supplementary file 9 — Source data Fig. 7 [file 44319_2024_292_MOESM9_ESM.zip › EMBOR-2024-59294V3-Figure_7_Source_Data-sd/embr202459294-sup-sdatafig7/7J/7J-2.csv]

1	2
1.065	0.71
1.02	0.61
0.915	0.67
