# Supplementary material for: Histone modifications and Sp1 promote GPR160 expression in bone cancer pain within rodent models
Source: EMBO Rep. 2024 Oct 24;25(12):5429–55. doi: 10.1038/s44319-024-00292-6 (PMC11624276; doi:10.1038/s44319-024-00292-6)
Supplement: Supplementary file 9 — Source data Fig. 7 [file 44319_2024_292_MOESM9_ESM.zip › EMBOR-2024-59294V3-Figure_7_Source_Data-sd/embr202459294-sup-sdatafig7/7K/7K.csv]

		Sham+Sp1-siRNA	Sham+Sp1-siRNA	Sham+Sp1-siRNA	Sham+Sp1-siRNA	Sham+Sp1-siRNA	Sham+Sp1-siRNA	Sham+Sp1-siRNA	Sham+Sp1-siRNA	BCP+Sp1-siRNA	BCP+Sp1-siRNA	BCP+Sp1-siRNA	BCP+Sp1-siRNA	BCP+Sp1-siRNA	BCP+Sp1-siRNA	BCP+Sp1-siRNA	BCP+Sp1-siRNA	BCP+Scram	BCP+Scram	BCP+Scram	BCP+Scram	BCP+Scram	BCP+Scram	BCP+Scram	BCP+Scram
Base		39.13	29.07	37.27	38.21	29.33	28.18	33.32		39.74	36.96	27.09	24.02	40.97	37.44	28.36		36.01	42.63	26.42	26.1	25.68	29.3	38.86	37.4
12d		29.71	30.7	36.7	34.94	39.01	30.54	38.95		12.85	12.01	22.84	14.37	19.7	12.91	21.22		17.81	14.9	12.09	19.5	12.37	9.38	22.1	14.16
13d		30.87	36.81	35.97	24.22	31.88	36.98	27.01		26.78	13.14	28.45	16.93	24.65	17.7	20.31		11.87	15.43	11.23	20.1	16.31	9.42	11.44	14.6
14d		34.02	36.56	24.71	38.54	29.35	35.24	34.98		29.68	22.67	29.72	23.28	16.23	27.92	19.27		12.29	17.88	11.73	17.14	12.19	8.58	9.68	9.32
15d		39.71	36.14	28.8	33.1	27.23	29.72	33.1		7.74	22.81	15.42	22.43	10.1	18.7	19.61		10.01	15.65	11.14	13.4	12.8	12.19	8.28	11.26
