# Supplementary material for: Histone modifications and Sp1 promote GPR160 expression in bone cancer pain within rodent models
Source: EMBO Rep. 2024 Oct 24;25(12):5429–55. doi: 10.1038/s44319-024-00292-6 (PMC11624276; doi:10.1038/s44319-024-00292-6)
Supplement: Supplementary file 10 — EV and Appendix Figures Source Data [file 44319_2024_292_MOESM10_ESM.zip]

Archive with 251 entries (156 files):
- EMBOR-2024-59294V3-Figure_EV5_Source_Data-sd/
- EMBOR-2024-59294V3-Figure_EV5_Source_Data-sd/Figure EV5/
- EMBOR-2024-59294V3-Figure_EV5_Source_Data-sd/Figure EV5/EV5A/
- EMBOR-2024-59294V3-Figure_EV5_Source_Data-sd/Figure EV5/EV5A/EV5A.csv
- EMBOR-2024-59294V3-Figure_EV5_Source_Data-sd/Figure EV5/EV5A/EV5A.pzfx
- EMBOR-2024-59294V3-Figure_EV5_Source_Data-sd/Figure EV5/EV5B/
- EMBOR-2024-59294V3-Figure_EV5_Source_Data-sd/Figure EV5/EV5B/EV5B.csv
- EMBOR-2024-59294V3-Figure_EV5_Source_Data-sd/Figure EV5/EV5B/EV5B.pzfx
- EMBOR-2024-59294V3-Figure_EV5_Source_Data-sd/Figure EV5/EV5C/
- EMBOR-2024-59294V3-Figure_EV5_Source_Data-sd/Figure EV5/EV5C/EV5C.csv
- EMBOR-2024-59294V3-Figure_EV5_Source_Data-sd/Figure EV5/EV5C/EV5C.pzfx
- EMBOR-2024-59294V3-Figure_EV5_Source_Data-sd/Figure EV5/EV5D/
- EMBOR-2024-59294V3-Figure_EV5_Source_Data-sd/Figure EV5/EV5D/EV5D.csv
- EMBOR-2024-59294V3-Figure_EV5_Source_Data-sd/Figure EV5/EV5D/EV5D.pzfx
- EMBOR-2024-59294V3-Figure_EV5_Source_Data-sd/Figure EV5/EV5E/
- EMBOR-2024-59294V3-Figure_EV5_Source_Data-sd/Figure EV5/EV5E/EV5E.csv
- EMBOR-2024-59294V3-Figure_EV5_Source_Data-sd/Figure EV5/EV5E/EV5E.pzfx
- EMBOR-2024-59294V3-Figure_EV5_Source_Data-sd/Figure EV5/EV5F/
- EMBOR-2024-59294V3-Figure_EV5_Source_Data-sd/Figure EV5/EV5F/EV5F.csv
- EMBOR-2024-59294V3-Figure_EV5_Source_Data-sd/Figure EV5/EV5F/EV5F.pzfx
- EMBOR-2024-59294V3-Figure_EV5_Source_Data-sd/Figure EV5/EV5G/
- EMBOR-2024-59294V3-Figure_EV5_Source_Data-sd/Figure EV5/EV5G/EV5G.csv
- EMBOR-2024-59294V3-Figure_EV5_Source_Data-sd/Figure EV5/EV5G/EV5G.pzfx
- EMBOR-2024-59294V3-Figure_EV5_Source_Data-sd/Figure EV5/EV5H/
- EMBOR-2024-59294V3-Figure_EV5_Source_Data-sd/Figure EV5/EV5H/EV5H-1.png
- EMBOR-2024-59294V3-Figure_EV5_Source_Data-sd/Figure EV5/EV5H/EV5H-2.png
- EMBOR-2024-59294V3-Figure_EV5_Source_Data-sd/Figure EV5/EV5I/
- EMBOR-2024-59294V3-Figure_EV5_Source_Data-sd/Figure EV5/EV5I/EV5I.csv
- EMBOR-2024-59294V3-Figure_EV5_Source_Data-sd/Figure EV5/EV5I/EV5I.pzfx
- EMBOR-2024-59294V3-Figure_EV5_Source_Data-sd/Figure EV5/EV5J/
- EMBOR-2024-59294V3-Figure_EV5_Source_Data-sd/Figure EV5/EV5J/EV5J.csv
- EMBOR-2024-59294V3-Figure_EV5_Source_Data-sd/Figure EV5/EV5J/EV5J.pzfx
- EMBOR-2024-59294V3-Figure_EV5_Source_Data-sd/Figure EV5/EV5K-L/
- EMBOR-2024-59294V3-Figure_EV5_Source_Data-sd/Figure EV5/EV5K-L/EV5K.tif
- EMBOR-2024-59294V3-Figure_EV5_Source_Data-sd/Figure EV5/EV5K-L/EV5L.csv
- EMBOR-2024-59294V3-Figure_EV5_Source_Data-sd/Figure EV5/EV5K-L/EV5L.pzfx
- EMBOR-2024-59294V3-Figure_EV5_Source_Data-sd/Figure EV5/EV5M-N/
- EMBOR-2024-59294V3-Figure_EV5_Source_Data-sd/Figure EV5/EV5M-N/EV5M.tif
- EMBOR-2024-59294V3-Figure_EV5_Source_Data-sd/Figure EV5/EV5M-N/EV5N.csv
- EMBOR-2024-59294V3-Figure_EV5_Source_Data-sd/Figure EV5/EV5M-N/EV5N.pzfx
- EMBOR-2024-59294V3-Figure_S1_Source_Data-sd/
- EMBOR-2024-59294V3-Figure_S1_Source_Data-sd/Appendix Figure S1/
- EMBOR-2024-59294V3-Figure_S1_Source_Data-sd/Appendix Figure S1/S1B/
- EMBOR-2024-59294V3-Figure_S1_Source_Data-sd/Appendix Figure S1/S1B/S1B.tif
- EMBOR-2024-59294V3-Figure_S1_Source_Data-sd/Appendix Figure S1/S1C/
- EMBOR-2024-59294V3-Figure_S1_Source_Data-sd/Appendix Figure S1/S1C/S1C-1.jpg
- EMBOR-2024-59294V3-Figure_S1_Source_Data-sd/Appendix Figure S1/S1C/S1C-2.tif
- EMBOR-2024-59294V3-Figure_S1_Source_Data-sd/Appendix Figure S1/S1D/
- EMBOR-2024-59294V3-Figure_S1_Source_Data-sd/Appendix Figure S1/S1D/S1D-1.tif
- EMBOR-2024-59294V3-Figure_S1_Source_Data-sd/Appendix Figure S1/S1D/S1D-2.tif
- EMBOR-2024-59294V3-Figure_S1_Source_Data-sd/Appendix Figure S1/S1E/
- EMBOR-2024-59294V3-Figure_S1_Source_Data-sd/Appendix Figure S1/S1E/S1E-1.jpg
- EMBOR-2024-59294V3-Figure_S1_Source_Data-sd/Appendix Figure S1/S1E/S1E-2.jpg
- EMBOR-2024-59294V3-Figure_S1_Source_Data-sd/Appendix Figure S1/S1F/
- EMBOR-2024-59294V3-Figure_S1_Source_Data-sd/Appendix Figure S1/S1F/S1F-1.jpg
- EMBOR-2024-59294V3-Figure_S1_Source_Data-sd/Appendix Figure S1/S1F/S1F-2.jpg
- EMBOR-2024-59294V3-Figure_S1_Source_Data-sd/Appendix Figure S1/S1G/
- EMBOR-2024-59294V3-Figure_S1_Source_Data-sd/Appendix Figure S1/S1G/S1G-1.jpg
- EMBOR-2024-59294V3-Figure_S1_Source_Data-sd/Appendix Figure S1/S1G/S1G-2.jpg
- EMBOR-2024-59294V3-Figure_S1_Source_Data-sd/Appendix Figure S1/S1H/
- EMBOR-2024-59294V3-Figure_S1_Source_Data-sd/Appendix Figure S1/S1H/S1H.csv
- EMBOR-2024-59294V3-Figure_S1_Source_Data-sd/Appendix Figure S1/S1H/S1H.pzfx
- EMBOR-2024-59294V3-Figure_S1_Source_Data-sd/Appendix Figure S1/S1I/
- EMBOR-2024-59294V3-Figure_S1_Source_Data-sd/Appendix Figure S1/S1I/S1I.csv
- EMBOR-2024-59294V3-Figure_S1_Source_Data-sd/Appendix Figure S1/S1I/S1I.pzfx
- EMBOR-2024-59294V3-Figure_S1_Source_Data-sd/Appendix Figure S1/S1J/
- EMBOR-2024-59294V3-Figure_S1_Source_Data-sd/Appendix Figure S1/S1J/S1J.csv
- EMBOR-2024-59294V3-Figure_S1_Source_Data-sd/Appendix Figure S1/S1J/S1J.pzfx
- EMBOR-2024-59294V3-Figure_S2_Source_Data-sd/
- EMBOR-2024-59294V3-Figure_S2_Source_Data-sd/Appendix Figure S2/
- EMBOR-2024-59294V3-Figure_S2_Source_Data-sd/Appendix Figure S2/S2A/
- EMBOR-2024-59294V3-Figure_S2_Source_Data-sd/Appendix Figure S2/S2A/S2A-1.png
- EMBOR-2024-59294V3-Figure_S2_Source_Data-sd/Appendix Figure S2/S2A/S2A-2.png
- EMBOR-2024-59294V3-Figure_S2_Source_Data-sd/Appendix Figure S2/S2B/
- EMBOR-2024-59294V3-Figure_S2_Source_Data-sd/Appendix Figure S2/S2B/S2B-1.tif
- EMBOR-2024-59294V3-Figure_S2_Source_Data-sd/Appendix Figure S2/S2B/S2B-2.tif
- EMBOR-2024-59294V3-Figure_S2_Source_Data-sd/Appendix Figure S2/S2C/
- EMBOR-2024-59294V3-Figure_S2_Source_Data-sd/Appendix Figure S2/S2C/S2C.tif
- EMBOR-2024-59294V3-Figure_S2_Source_Data-sd/Appendix Figure S2/S2D/
- EMBOR-2024-59294V3-Figure_S2_Source_Data-sd/Appendix Figure S2/S2D/S2D.tif
- EMBOR-2024-59294V3-Figure_S2_Source_Data-sd/Appendix Figure S2/S2E/
- EMBOR-2024-59294V3-Figure_S2_Source_Data-sd/Appendix Figure S2/S2E/S2E.csv
- EMBOR-2024-59294V3-Figure_S2_Source_Data-sd/Appendix Figure S2/S2E/S2E.pzfx
- EMBOR-2024-59294V3-Figure_S2_Source_Data-sd/Appendix Figure S2/S2F/
- EMBOR-2024-59294V3-Figure_S2_Source_Data-sd/Appendix Figure S2/S2F/S2F.csv
- EMBOR-2024-59294V3-Figure_S2_Source_Data-sd/Appendix Figure S2/S2F/S2F.pzfx
- EMBOR-2024-59294V3-Figure_S2_Source_Data-sd/Appendix Figure S2/S2G/
- EMBOR-2024-59294V3-Figure_S2_Source_Data-sd/Appendix Figure S2/S2G/S2G.tif
- EMBOR-2024-59294V3-Figure_S2_Source_Data-sd/Appendix Figure S2/S2H/
- EMBOR-2024-59294V3-Figure_S2_Source_Data-sd/Appendix Figure S2/S2H/S2H.csv
- EMBOR-2024-59294V3-Figure_S2_Source_Data-sd/Appendix Figure S2/S2H/S2H.pzfx
- EMBOR-2024-59294V3-Figure_S3_Source_Data-sd/
- EMBOR-2024-59294V3-Figure_S3_Source_Data-sd/Appendix Figure S3/
- EMBOR-2024-59294V3-Figure_S3_Source_Data-sd/Appendix Figure S3/S3A-B/
- EMBOR-2024-59294V3-Figure_S3_Source_Data-sd/Appendix Figure S3/S3A-B/S3A.tif
- EMBOR-2024-59294V3-Figure_S3_Source_Data-sd/Appendix Figure S3/S3A-B/S3B.tif
- EMBOR-2024-59294V3-Figure_S3_Source_Data-sd/Appendix Figure S3/S3C/
- EMBOR-2024-59294V3-Figure_S3_Source_Data-sd/Appendix Figure S3/S3C/S3C.csv
- EMBOR-2024-59294V3-Figure_S3_Source_Data-sd/Appendix Figure S3/S3C/S3C.pzfx
- EMBOR-2024-59294V3-Figure_S3_Source_Data-sd/Appendix Figure S3/S3D/
- EMBOR-2024-59294V3-Figure_S3_Source_Data-sd/Appendix Figure S3/S3D/S3D.tif
- EMBOR-2024-59294V3-Figure_S3_Source_Data-sd/Appendix Figure S3/S3E/
- EMBOR-2024-59294V3-Figure_S3_Source_Data-sd/Appendix Figure S3/S3E/S3E.csv
- EMBOR-2024-59294V3-Figure_S3_Source_Data-sd/Appendix Figure S3/S3E/S3E.pzfx
- EMBOR-2024-59294V3-Figure_S3_Source_Data-sd/Appendix Figure S3/S3F/
- EMBOR-2024-59294V3-Figure_S3_Source_Data-sd/Appendix Figure S3/S3F/S3F.csv
- EMBOR-2024-59294V3-Figure_S3_Source_Data-sd/Appendix Figure S3/S3F/S3F.pzfx
- EMBOR-2024-59294V3-Figure_EV1_Source_Data-sd/
- EMBOR-2024-59294V3-Figure_EV1_Source_Data-sd/Figure EV1/
- EMBOR-2024-59294V3-Figure_EV1_Source_Data-sd/Figure EV1/EV1A/
- EMBOR-2024-59294V3-Figure_EV1_Source_Data-sd/Figure EV1/EV1A/EV1A.csv
- EMBOR-2024-59294V3-Figure_EV1_Source_Data-sd/Figure EV1/EV1A/EV1A.pzfx
- EMBOR-2024-59294V3-Figure_EV1_Source_Data-sd/Figure EV1/EV1B/
- EMBOR-2024-59294V3-Figure_EV1_Source_Data-sd/Figure EV1/EV1B/EV1B.csv
- EMBOR-2024-59294V3-Figure_EV1_Source_Data-sd/Figure EV1/EV1B/EV1B.pzfx
- EMBOR-2024-59294V3-Figure_EV1_Source_Data-sd/Figure EV1/EV1C/
- EMBOR-2024-59294V3-Figure_EV1_Source_Data-sd/Figure EV1/EV1C/EV1C.csv
- EMBOR-2024-59294V3-Figure_EV1_Source_Data-sd/Figure EV1/EV1C/EV1C.pzfx
- EMBOR-2024-59294V3-Figure_EV1_Source_Data-sd/Figure EV1/EV1D/
- EMBOR-2024-59294V3-Figure_EV1_Source_Data-sd/Figure EV1/EV1D/1-1.jpg
- EMBOR-2024-59294V3-Figure_EV1_Source_Data-sd/Figure EV1/EV1D/1-2.jpg
- EMBOR-2024-59294V3-Figure_EV1_Source_Data-sd/Figure EV1/EV1D/2-1.jpg
- EMBOR-2024-59294V3-Figure_EV1_Source_Data-sd/Figure EV1/EV1D/2-2.jpg
- EMBOR-2024-59294V3-Figure_EV1_Source_Data-sd/Figure EV1/EV1E/
- EMBOR-2024-59294V3-Figure_EV1_Source_Data-sd/Figure EV1/EV1E/EV1E.csv
- EMBOR-2024-59294V3-Figure_EV1_Source_Data-sd/Figure EV1/EV1E/EV1E.pzfx
- EMBOR-2024-59294V3-Figure_EV1_Source_Data-sd/Figure EV1/EV1F/
- EMBOR-2024-59294V3-Figure_EV1_Source_Data-sd/Figure EV1/EV1F/EV1F.csv
- EMBOR-2024-59294V3-Figure_EV1_Source_Data-sd/Figure EV1/EV1F/EV1F.pzfx
- EMBOR-2024-59294V3-Figure_EV1_Source_Data-sd/Figure EV1/EV1G/
- EMBOR-2024-59294V3-Figure_EV1_Source_Data-sd/Figure EV1/EV1G/EV1G.csv
- EMBOR-2024-59294V3-Figure_EV1_Source_Data-sd/Figure EV1/EV1G/EV1G.pzfx
- EMBOR-2024-59294V3-Figure_EV1_Source_Data-sd/Figure EV1/EV1H/
- EMBOR-2024-59294V3-Figure_EV1_Source_Data-sd/Figure EV1/EV1H/EV1H.csv
- EMBOR-2024-59294V3-Figure_EV1_Source_Data-sd/Figure EV1/EV1H/EV1H.pzfx
- EMBOR-2024-59294V3-Figure_EV1_Source_Data-sd/Figure EV1/EV1I/
- EMBOR-2024-59294V3-Figure_EV1_Source_Data-sd/Figure EV1/EV1I/EV1I-1.tif
- EMBOR-2024-59294V3-Figure_EV1_Source_Data-sd/Figure EV1/EV1I/EV1I-2.tif
- EMBOR-2024-59294V3-Figure_EV1_Source_Data-sd/Figure EV1/EV1J/
- EMBOR-2024-59294V3-Figure_EV1_Source_Data-sd/Figure EV1/EV1J/EV1J.csv
- EMBOR-2024-59294V3-Figure_EV1_Source_Data-sd/Figure EV1/EV1J/EV1J.pzfx
- EMBOR-2024-59294V3-Figure_EV1_Source_Data-sd/Figure EV1/EV1K/
- EMBOR-2024-59294V3-Figure_EV1_Source_Data-sd/Figure EV1/EV1K/EV1K.csv
- EMBOR-2024-59294V3-Figure_EV1_Source_Data-sd/Figure EV1/EV1K/EV1K.pzfx
- EMBOR-2024-59294V3-Figure_EV1_Source_Data-sd/Figure EV1/EV1L/
- EMBOR-2024-59294V3-Figure_EV1_Source_Data-sd/Figure EV1/EV1L/EV1L-1.tif
- EMBOR-2024-59294V3-Figure_EV1_Source_Data-sd/Figure EV1/EV1L/EV1L-2.tif
- EMBOR-2024-59294V3-Figure_EV1_Source_Data-sd/Figure EV1/EV1M/
- EMBOR-2024-59294V3-Figure_EV1_Source_Data-sd/Figure EV1/EV1M/EV1M-1.tif
- EMBOR-2024-59294V3-Figure_EV1_Source_Data-sd/Figure EV1/EV1M/EV1M-2.tif
- EMBOR-2024-59294V3-Figure_EV1_Source_Data-sd/Figure EV1/EV1N/
- EMBOR-2024-59294V3-Figure_EV1_Source_Data-sd/Figure EV1/EV1N/EV1N-1.tif
- EMBOR-2024-59294V3-Figure_EV1_Source_Data-sd/Figure EV1/EV1N/EV1N-2.csv
- EMBOR-2024-59294V3-Figure_EV1_Source_Data-sd/Figure EV1/EV1N/EV1N-2.pzfx
- EMBOR-2024-59294V3-Figure_EV2_Source_Data-sd/
- EMBOR-2024-59294V3-Figure_EV2_Source_Data-sd/Figure EV2/
- EMBOR-2024-59294V3-Figure_EV2_Source_Data-sd/Figure EV2/EV2A/
- EMBOR-2024-59294V3-Figure_EV2_Source_Data-sd/Figure EV2/EV2A/EV2A.tif
- EMBOR-2024-59294V3-Figure_EV2_Source_Data-sd/Figure EV2/EV2B/
- EMBOR-2024-59294V3-Figure_EV2_Source_Data-sd/Figure EV2/EV2B/EV2B.csv
- EMBOR-2024-59294V3-Figure_EV2_Source_Data-sd/Figure EV2/EV2B/EV2B.pzfx
- EMBOR-2024-59294V3-Figure_EV2_Source_Data-sd/Figure EV2/EV2C/
- EMBOR-2024-59294V3-Figure_EV2_Source_Data-sd/Figure EV2/EV2C/EV2C.tif
- EMBOR-2024-59294V3-Figure_EV2_Source_Data-sd/Figure EV2/EV2D/
- EMBOR-2024-59294V3-Figure_EV2_Source_Data-sd/Figure EV2/EV2D/EV2D.csv
- EMBOR-2024-59294V3-Figure_EV2_Source_Data-sd/Figure EV2/EV2D/EV2D.pzfx
- EMBOR-2024-59294V3-Figure_EV2_Source_Data-sd/Figure EV2/EV2E/
- EMBOR-2024-59294V3-Figure_EV2_Source_Data-sd/Figure EV2/EV2E/EV2E.csv
- EMBOR-2024-59294V3-Figure_EV2_Source_Data-sd/Figure EV2/EV2E/EV2E.pzfx
- EMBOR-2024-59294V3-Figure_EV2_Source_Data-sd/Figure EV2/EV2F/
- EMBOR-2024-59294V3-Figure_EV2_Source_Data-sd/Figure EV2/EV2F/EV2F.csv
- EMBOR-2024-59294V3-Figure_EV2_Source_Data-sd/Figure EV2/EV2F/EV2F.pzfx
- EMBOR-2024-59294V3-Figure_EV2_Source_Data-sd/Figure EV2/EV2G/
- EMBOR-2024-59294V3-Figure_EV2_Source_Data-sd/Figure EV2/EV2G/EV2G.csv
- EMBOR-2024-59294V3-Figure_EV2_Source_Data-sd/Figure EV2/EV2G/EV2G.pzfx
- EMBOR-2024-59294V3-Figure_EV2_Source_Data-sd/Figure EV2/EV2H/
- EMBOR-2024-59294V3-Figure_EV2_Source_Data-sd/Figure EV2/EV2H/EV2H.csv
- EMBOR-2024-59294V3-Figure_EV2_Source_Data-sd/Figure EV2/EV2H/EV2H.pzfx
- EMBOR-2024-59294V3-Figure_EV2_Source_Data-sd/Figure EV2/EV2I/
- EMBOR-2024-59294V3-Figure_EV2_Source_Data-sd/Figure EV2/EV2I/EV2I.csv
- EMBOR-2024-59294V3-Figure_EV2_Source_Data-sd/Figure EV2/EV2I/EV2I.pzfx
- EMBOR-2024-59294V3-Figure_EV2_Source_Data-sd/Figure EV2/EV2J/
- EMBOR-2024-59294V3-Figure_EV2_Source_Data-sd/Figure EV2/EV2J/EV2J.csv
- EMBOR-2024-59294V3-Figure_EV2_Source_Data-sd/Figure EV2/EV2J/EV2J.pzfx
- EMBOR-2024-59294V3-Figure_EV3_Source_Data-sd/
- EMBOR-2024-59294V3-Figure_EV3_Source_Data-sd/Figure EV3/
- EMBOR-2024-59294V3-Figure_EV3_Source_Data-sd/Figure EV3/EV3A/
- EMBOR-2024-59294V3-Figure_EV3_Source_Data-sd/Figure EV3/EV3A/EV3A-1.tif
- EMBOR-2024-59294V3-Figure_EV3_Source_Data-sd/Figure EV3/EV3A/EV3A-2.tif
- EMBOR-2024-59294V3-Figure_EV3_Source_Data-sd/Figure EV3/EV3B/
- EMBOR-2024-59294V3-Figure_EV3_Source_Data-sd/Figure EV3/EV3B/EV3B-1.tif
- EMBOR-2024-59294V3-Figure_EV3_Source_Data-sd/Figure EV3/EV3B/EV3B-2.tif
- EMBOR-2024-59294V3-Figure_EV3_Source_Data-sd/Figure EV3/EV3B/EV3B-3.tif
- EMBOR-2024-59294V3-Figure_EV3_Source_Data-sd/Figure EV3/EV3C/
- EMBOR-2024-59294V3-Figure_EV3_Source_Data-sd/Figure EV3/EV3C/EV3C-1.tif
- EMBOR-2024-59294V3-Figure_EV3_Source_Data-sd/Figure EV3/EV3C/EV3C-2.tif
- EMBOR-2024-59294V3-Figure_EV3_Source_Data-sd/Figure EV3/EV3D/
- EMBOR-2024-59294V3-Figure_EV3_Source_Data-sd/Figure EV3/EV3D/EV3D.tif
- EMBOR-2024-59294V3-Figure_EV3_Source_Data-sd/Figure EV3/EV3E/
- EMBOR-2024-59294V3-Figure_EV3_Source_Data-sd/Figure EV3/EV3E/EV3E.csv
- EMBOR-2024-59294V3-Figure_EV3_Source_Data-sd/Figure EV3/EV3E/EV3E.pzfx
- EMBOR-2024-59294V3-Figure_EV3_Source_Data-sd/Figure EV3/EV3F/
- EMBOR-2024-59294V3-Figure_EV3_Source_Data-sd/Figure EV3/EV3F/EV3F.tif
- EMBOR-2024-59294V3-Figure_EV3_Source_Data-sd/Figure EV3/EV3G/
- EMBOR-2024-59294V3-Figure_EV3_Source_Data-sd/Figure EV3/EV3G/EV3G.csv
- EMBOR-2024-59294V3-Figure_EV3_Source_Data-sd/Figure EV3/EV3G/EV3G.pzfx
- EMBOR-2024-59294V3-Figure_EV4_Source_Data-sd/
- EMBOR-2024-59294V3-Figure_EV4_Source_Data-sd/Figure EV4/
- EMBOR-2024-59294V3-Figure_EV4_Source_Data-sd/Figure EV4/EV4B/
- EMBOR-2024-59294V3-Figure_EV4_Source_Data-sd/Figure EV4/EV4B/EV4B.tif
- EMBOR-2024-59294V3-Figure_EV4_Source_Data-sd/Figure EV4/EV4C/
- EMBOR-2024-59294V3-Figure_EV4_Source_Data-sd/Figure EV4/EV4C/EV4C.csv
- EMBOR-2024-59294V3-Figure_EV4_Source_Data-sd/Figure EV4/EV4C/EV4C.pzfx
- EMBOR-2024-59294V3-Figure_EV4_Source_Data-sd/Figure EV4/EV4D/
- EMBOR-2024-59294V3-Figure_EV4_Source_Data-sd/Figure EV4/EV4D/EV4D.csv
- EMBOR-2024-59294V3-Figure_EV4_Source_Data-sd/Figure EV4/EV4D/EV4D.pzfx
- EMBOR-2024-59294V3-Figure_EV4_Source_Data-sd/Figure EV4/EV4E/
- EMBOR-2024-59294V3-Figure_EV4_Source_Data-sd/Figure EV4/EV4E/EV4E.csv
- EMBOR-2024-59294V3-Figure_EV4_Source_Data-sd/Figure EV4/EV4E/EV4E.pzfx
- EMBOR-2024-59294V3-Figure_EV4_Source_Data-sd/Figure EV4/EV4F/
- EMBOR-2024-59294V3-Figure_EV4_Source_Data-sd/Figure EV4/EV4F/EV4F.csv
- EMBOR-2024-59294V3-Figure_EV4_Source_Data-sd/Figure EV4/EV4F/EV4F.pzfx
- EMBOR-2024-59294V3-Figure_EV4_Source_Data-sd/Figure EV4/EV4G/
- EMBOR-2024-59294V3-Figure_EV4_Source_Data-sd/Figure EV4/EV4G/EV4G.csv
- EMBOR-2024-59294V3-Figure_EV4_Source_Data-sd/Figure EV4/EV4G/EV4G.pzfx
- EMBOR-2024-59294V3-Figure_EV4_Source_Data-sd/Figure EV4/EV4H/
- EMBOR-2024-59294V3-Figure_EV4_Source_Data-sd/Figure EV4/EV4H/1-1.jpg
- EMBOR-2024-59294V3-Figure_EV4_Source_Data-sd/Figure EV4/EV4H/1-2.jpg
- EMBOR-2024-59294V3-Figure_EV4_Source_Data-sd/Figure EV4/EV4H/2-1.jpg
- EMBOR-2024-59294V3-Figure_EV4_Source_Data-sd/Figure EV4/EV4H/2-2.jpg
- EMBOR-2024-59294V3-Figure_EV4_Source_Data-sd/Figure EV4/EV4I/
- EMBOR-2024-59294V3-Figure_EV4_Source_Data-sd/Figure EV4/EV4I/EV4I.csv
- EMBOR-2024-59294V3-Figure_EV4_Source_Data-sd/Figure EV4/EV4I/EV4I.pzfx
- EMBOR-2024-59294V3-Figure_EV4_Source_Data-sd/Figure EV4/EV4J/
- EMBOR-2024-59294V3-Figure_EV4_Source_Data-sd/Figure EV4/EV4J/EV4J.csv
- EMBOR-2024-59294V3-Figure_EV4_Source_Data-sd/Figure EV4/EV4J/EV4J.pzfx
- EMBOR-2024-59294V3-Figure_EV4_Source_Data-sd/Figure EV4/EV4K/
- EMBOR-2024-59294V3-Figure_EV4_Source_Data-sd/Figure EV4/EV4K/EV4K.csv
- EMBOR-2024-59294V3-Figure_EV4_Source_Data-sd/Figure EV4/EV4K/EV4K.pzfx
- EMBOR-2024-59294V3-Figure_EV4_Source_Data-sd/Figure EV4/EV4L/
- EMBOR-2024-59294V3-Figure_EV4_Source_Data-sd/Figure EV4/EV4L/1.csv
- EMBOR-2024-59294V3-Figure_EV4_Source_Data-sd/Figure EV4/EV4L/EV4L.pzfx
- EMBOR-2024-59294V3-Figure_EV4_Source_Data-sd/Figure EV4/EV4M/
- EMBOR-2024-59294V3-Figure_EV4_Source_Data-sd/Figure EV4/EV4M/EV4M-1.tif
- EMBOR-2024-59294V3-Figure_EV4_Source_Data-sd/Figure EV4/EV4M/EV4M-2.tif
- EMBOR-2024-59294V3-Figure_EV4_Source_Data-sd/Figure EV4/EV4N/
- EMBOR-2024-59294V3-Figure_EV4_Source_Data-sd/Figure EV4/EV4N/EV4N.csv
- EMBOR-2024-59294V3-Figure_EV4_Source_Data-sd/Figure EV4/EV4N/EV4N.pzfx
- EMBOR-2024-59294V3-Figure_EV4_Source_Data-sd/Figure EV4/EV4O/
- EMBOR-2024-59294V3-Figure_EV4_Source_Data-sd/Figure EV4/EV4O/EV4O.csv
- EMBOR-2024-59294V3-Figure_EV4_Source_Data-sd/Figure EV4/EV4O/EV4O.pzfx
