# Supplementary material for: Histone modifications and Sp1 promote GPR160 expression in bone cancer pain within rodent models
Source: EMBO Rep. 2024 Oct 24;25(12):5429–55. doi: 10.1038/s44319-024-00292-6 (PMC11624276; doi:10.1038/s44319-024-00292-6)
Supplement: Supplementary file 10 — EV and Appendix Figures Source Data [file 44319_2024_292_MOESM10_ESM.zip › EMBOR-2024-59294V3-Figure_EV5_Source_Data-sd/Figure EV5/EV5F/EV5F.csv]

W1	K1	W2	K2	W3	K3
35.1	30.3	15.9	17.2	8.8	14.2
33	42.5	26.1	28.5	13.5	8.4
35.9	27.7	15.7	20.8	18.2	14.2
45.8	29.2	17.4	18.2	10.1	10.4
24.8	31.1	20.8	21.1	7.4	8.9
32.5	38.4	27	19.9	10.2	17
32.5	29.5	24.2	14.2	14.6	8.2
20.1	21.3	21.9	26.3	13.7	12.7
