# Supplementary material for: Histone modifications and Sp1 promote GPR160 expression in bone cancer pain within rodent models
Source: EMBO Rep. 2024 Oct 24;25(12):5429–55. doi: 10.1038/s44319-024-00292-6 (PMC11624276; doi:10.1038/s44319-024-00292-6)
Supplement: Supplementary file 10 — EV and Appendix Figures Source Data [file 44319_2024_292_MOESM10_ESM.zip › EMBOR-2024-59294V3-Figure_EV5_Source_Data-sd/Figure EV5/EV5G/EV5G.csv]

W1	K1	W2	K2
9.5	7.7	4.1	4.4
6.7	5.8	2.2	2.7
9.7	8.7	2.1	3.2
4.2	10.8	3.6	1.8
7.6	7.5	2.1	3.2
10.2	8.7	3.7	2.8
7.4	8.8	3.6	2.6
10.8	6.6	3.2	3.1
