# Supplementary material for: Histone modifications and Sp1 promote GPR160 expression in bone cancer pain within rodent models
Source: EMBO Rep. 2024 Oct 24;25(12):5429–55. doi: 10.1038/s44319-024-00292-6 (PMC11624276; doi:10.1038/s44319-024-00292-6)
Supplement: Supplementary file 10 — EV and Appendix Figures Source Data [file 44319_2024_292_MOESM10_ESM.zip › EMBOR-2024-59294V3-Figure_EV5_Source_Data-sd/Figure EV5/EV5I/EV5I.csv]

Sham	BCP
41	13.2
29.6	18.7
34.3	16.4
47.9	27.1
31.5	13.7
27.4	24.2
42.3	25.1
30.7	13.9
48.2	8.2
45.7	11.3
