# Supplementary material for: Histone modifications and Sp1 promote GPR160 expression in bone cancer pain within rodent models
Source: EMBO Rep. 2024 Oct 24;25(12):5429–55. doi: 10.1038/s44319-024-00292-6 (PMC11624276; doi:10.1038/s44319-024-00292-6)
Supplement: Supplementary file 10 — EV and Appendix Figures Source Data [file 44319_2024_292_MOESM10_ESM.zip › EMBOR-2024-59294V3-Figure_EV5_Source_Data-sd/Figure EV5/EV5J/EV5J.csv]

Sham	BCP
20.1	8.3
30.8	18.8
26.2	5.7
22.9	12.3
29.9	7.8
26.8	10.4
23.7	15.6
17.4	19.5
20.3	4.1
19.6	5.8
