# Supplementary material for: Histone modifications and Sp1 promote GPR160 expression in bone cancer pain within rodent models
Source: EMBO Rep. 2024 Oct 24;25(12):5429–55. doi: 10.1038/s44319-024-00292-6 (PMC11624276; doi:10.1038/s44319-024-00292-6)
Supplement: Supplementary file 10 — EV and Appendix Figures Source Data [file 44319_2024_292_MOESM10_ESM.zip › EMBOR-2024-59294V3-Figure_EV5_Source_Data-sd/Figure EV5/EV5M-N/EV5N.csv]

Sham	Vehicle	GSK-J4
1.211184	2.118259	1.568492
0.548447	2.116959	1.453926
0.836642	2.348474	1.768916
1.403728	2.471679	1.313554
