# Supplementary material for: Histone modifications and Sp1 promote GPR160 expression in bone cancer pain within rodent models
Source: EMBO Rep. 2024 Oct 24;25(12):5429–55. doi: 10.1038/s44319-024-00292-6 (PMC11624276; doi:10.1038/s44319-024-00292-6)
Supplement: Supplementary file 10 — EV and Appendix Figures Source Data [file 44319_2024_292_MOESM10_ESM.zip › EMBOR-2024-59294V3-Figure_S2_Source_Data-sd/Appendix Figure S2/S2F/S2F.csv]

Gfp	Cre
0.670895	0.770912
1.230511	0.940869
1.548362	0.576285
0.807942	0.563046
1.23012	0.554208
0.922604	0.467004
0.832152	0.510543
0.757415	0.625593
