# Supplementary material for: Histone modifications and Sp1 promote GPR160 expression in bone cancer pain within rodent models
Source: EMBO Rep. 2024 Oct 24;25(12):5429–55. doi: 10.1038/s44319-024-00292-6 (PMC11624276; doi:10.1038/s44319-024-00292-6)
Supplement: Supplementary file 10 — EV and Appendix Figures Source Data [file 44319_2024_292_MOESM10_ESM.zip › EMBOR-2024-59294V3-Figure_S3_Source_Data-sd/Appendix Figure S3/S3C/S3C.csv]

	Sham	Sham	Sham	Sham	BCP	BCP	BCP	BCP
1	90	100	90	80	90	100	100	100
2	100	70	60	100	100	70	70	90
3	100	70	100	100	70	100	100	100
4	100	100	100	100	100	100	100	80
5	100	100	100	90	100	100	100	100
6	90	100	100	100	100	100	90	90
7	100	70	60	100	80	70	70	100
8	80	100	100	100	100	100	100	100
9	90	100	100	100	90	100	100	100
10	100	60	20	100	90	40	50	100
