# Supplementary material for: Histone modifications and Sp1 promote GPR160 expression in bone cancer pain within rodent models
Source: EMBO Rep. 2024 Oct 24;25(12):5429–55. doi: 10.1038/s44319-024-00292-6 (PMC11624276; doi:10.1038/s44319-024-00292-6)
Supplement: Supplementary file 10 — EV and Appendix Figures Source Data [file 44319_2024_292_MOESM10_ESM.zip › EMBOR-2024-59294V3-Figure_S3_Source_Data-sd/Appendix Figure S3/S3E/S3E.csv]

A	B	C	D
0.902862	0.811427	0.992404	0.814364
1.057998	0.799022	0.953825	0.789139
1.039141	0.77101	1.053772	0.828255
