# Supplementary material for: Histone modifications and Sp1 promote GPR160 expression in bone cancer pain within rodent models
Source: EMBO Rep. 2024 Oct 24;25(12):5429–55. doi: 10.1038/s44319-024-00292-6 (PMC11624276; doi:10.1038/s44319-024-00292-6)
Supplement: Supplementary file 10 — EV and Appendix Figures Source Data [file 44319_2024_292_MOESM10_ESM.zip › EMBOR-2024-59294V3-Figure_S3_Source_Data-sd/Appendix Figure S3/S3F/S3F.csv]

Scram	siSp1
0.677979	0.643768
0.909407	0.624555
0.887945	0.524435
0.976422	0.412378
1.646856	0.578494
0.898604	0.37324
0.942832	0.619753
1.059956	1.008019
