# Supplementary material for: Histone modifications and Sp1 promote GPR160 expression in bone cancer pain within rodent models
Source: EMBO Rep. 2024 Oct 24;25(12):5429–55. doi: 10.1038/s44319-024-00292-6 (PMC11624276; doi:10.1038/s44319-024-00292-6)
Supplement: Supplementary file 10 — EV and Appendix Figures Source Data [file 44319_2024_292_MOESM10_ESM.zip › EMBOR-2024-59294V3-Figure_EV1_Source_Data-sd/Figure EV1/EV1A/EV1A.csv]

		Naïve	Naïve	Naïve	Naïve	Naïve	Naïve	Naïve	Naïve	Naïve	Naïve	Sham	Sham	Sham	Sham	Sham	Sham	Sham	Sham	Sham	Sham	BCP	BCP	BCP	BCP	BCP	BCP	BCP	BCP	BCP	BCP
0		26.1	30.1	32.9	33.6	34.4	27.2	29.3	38.9	27.6	34.3	27.5	32.2	35.8	37.8	27.2	31.9	35.5	38.9	29.8	34.2	34.2	37	33.2	32.3	28.8	35.4	33.2	26.4	29.7	33.5
3		39.2	36.7	29.5	28.1	31.2	34.7	31.7	30	31.1	33.7	25.7	36.2	31.3	27.6	31.1	26.4	33.5	28.4	36.8	26.5	32.2	33.2	34.8	27.2	26.7	25.3	29.8	26.9	27.2	31.7
6		29.7	26	31.4	35.7	35.9	34.7	37.3	29.8	29.8	35.1	36.3	28.7	33.3	27.4	37.4	25.6	33.8	29.2	33.7	30.2	29	25.3	17.3	16.1	29.2	20.7	19.9	21.7	12.7	29.3
9		30.7	36.4	28.6	27.1	36.8	30.5	36	29.4	34.2	29.8	30.7	34.2	32.2	38.2	37.5	35.1	30.1	31.8	29.1	34.4	19.5	24.5	15.2	10.9	24.8	21.7	19.1	15	16.7	21.1
12		36.5	30.3	34.6	38	27.9	36.1	30.7	29.7	29.7	33.5	39.2	30.6	26.6	31	28.8	35	27.7	37.3	35.2	28.6	9.5	13.2	8.2	15.6	12.8	9.9	16.9	15.2	10.8	16.7
15		31.8	33.7	35.6	32	24.6	30.3	30.6	35.4	34.2	28.7	24.8	37.4	39	39.7	31.1	28	29.9	34.6	31.4	29.5	9.3	12.1	8.7	14.7	7.9	9.6	10.2	14.8	8.6	13.1
18		31	38.9	30.2	30	30.2	34.9	29.8	33.8	28.6	33.8	39.6	39.1	31.2	28.5	31.6	30.9	30.3	31.7	33.2	31.1	6.9	12.6	8.1	7.2	6.3	10.5	11.9	7.3	11.7	6.4
