# Supplementary material for: Histone modifications and Sp1 promote GPR160 expression in bone cancer pain within rodent models
Source: EMBO Rep. 2024 Oct 24;25(12):5429–55. doi: 10.1038/s44319-024-00292-6 (PMC11624276; doi:10.1038/s44319-024-00292-6)
Supplement: Supplementary file 10 — EV and Appendix Figures Source Data [file 44319_2024_292_MOESM10_ESM.zip › EMBOR-2024-59294V3-Figure_EV1_Source_Data-sd/Figure EV1/EV1B/EV1B.csv]

		Naïve	Naïve	Naïve	Naïve	Naïve	Naïve	Naïve	Naïve	Naïve	Naïve	Sham	Sham	Sham	Sham	Sham	Sham	Sham	Sham	Sham	Sham	BCP	BCP	BCP	BCP	BCP	BCP	BCP	BCP	BCP	BCP
0		11.3	13.5	10.4	12.8	14.3	16	13.5	15.1	14.5	13.4	11.2	12.3	13.4	15.6	15.9	13.1	12.9	10.8	10.7	14.2	13.1	13.3	17.5	11.1	13.5	13.3	10.8	12.5	12.4	13.7
3		14.6	15.1	16	11.8	13.1	7.4	12.2	14.9	12.6	14.3	12.5	9.2	11.3	11.8	15.5	10	18.4	11.6	11.8	13.8	14.6	9.1	11.5	7.9	14	11.2	15.2	13.1	12	11.8
6		10.4	14.2	15.8	15.1	14	13.4	12.5	13.2	13.1	12.8	13.2	12.6	14.5	13.5	14.6	15.8	11.2	10.5	13.7	11	12.8	10.9	13.4	8.7	11.2	7.7	8	7.6	8.7	11.4
9		9.3	16.5	13	14	15.2	9.8	12.2	11.8	11.5	14.8	13.1	10	12.4	16.2	13	14.5	11	15.9	14.2	10.4	5.9	10.7	7.8	8.3	6.6	6.8	9.6	10.5	6.2	9.4
12		11.1	15.8	13.5	15.1	11.9	12.7	11.8	12.5	12.5	13.8	11.5	12.5	12.8	14.8	12.3	14.9	14.2	14.7	15.1	9.4	6.2	8.6	5.7	9.3	7.1	6.4	7.1	9.7	6.2	8.1
15		16.6	12.1	16.8	9.3	12	13.7	11.4	14	12.7	15.1	12.6	11.5	10.6	13.6	10.7	14.5	14	16	11.8	14.7	7.5	6.2	6.8	7.2	5.8	7	5.4	8.4	5.1	6.4
18		10.6	14	16.6	14.2	12.7	13.4	10.7	13.8	10.7	14.5	14.4	12.6	10.1	12.5	16.6	11.4	13.4	12.8	14.2	10.8	4.8	6.7	7.2	8.5	7.8	6.6	5	6.2	4.2	6.3
