# Supplementary material for: Histone modifications and Sp1 promote GPR160 expression in bone cancer pain within rodent models
Source: EMBO Rep. 2024 Oct 24;25(12):5429–55. doi: 10.1038/s44319-024-00292-6 (PMC11624276; doi:10.1038/s44319-024-00292-6)
Supplement: Supplementary file 10 — EV and Appendix Figures Source Data [file 44319_2024_292_MOESM10_ESM.zip › EMBOR-2024-59294V3-Figure_EV1_Source_Data-sd/Figure EV1/EV1C/EV1C.csv]

		Naïve	Naïve	Naïve	Naïve	Naïve	Naïve	Naïve	Naïve	Naïve	Naïve	Sham	Sham	Sham	Sham	Sham	Sham	Sham	Sham	Sham	Sham	BCP	BCP	BCP	BCP	BCP	BCP	BCP	BCP	BCP	BCP
0		48.1	56.4	48.9	51.7	48.6	60.7	45.2	48.5	47.6	53.1	54.9	50.2	51.5	53.7	57.2	58.4	45.9	48.1	46.7	53.2	50.4	51.7	46.4	51.9	44.4	59.5	51.6	54.1	46.8	55.2
3		46.6	47.1	58.8	46.9	57.3	56.5	55	45.8	46.7	55.2	57.6	49.8	45.4	43.9	54.4	52	47.1	52.7	57.2	46.2	48.1	43.8	54.5	44.4	55.3	51.3	58.6	50.9	53.1	47.6
6		53.4	45.2	56.9	56.6	59.6	46.5	52.2	50.9	45.3	54.9	55.5	58.4	53.6	53.5	54.2	45.6	49.9	44.8	56.4	46.6	43.9	55.2	32.5	52.3	45.9	46.6	55.9	47.7	44.2	50.8
9		56.2	45.9	51.4	56.6	44.6	55.8	49.6	59.8	54.1	48.2	44.2	53.2	46	46.7	52.9	58	47.8	56.5	55.2	47.1	42.7	52.5	30.9	45	36.8	40.6	48.6	34.9	39.2	49.2
12		49.3	56.8	54.7	39.7	42.5	48.4	59.6	56.6	50.7	52.2	45.7	48.3	55.6	54.3	57.3	46.6	50.1	53.6	50.6	48.3	31.3	37.2	45.5	41.1	40.1	37.1	40.8	27.2	29.2	31.7
15		58.4	49.8	54.4	55.8	58.3	50.2	47.1	47.9	53.1	49.2	52.8	41.6	54.8	52.8	45.1	53.9	55.2	49.7	46.9	55.1	39.1	44.1	32.2	29.8	31.9	39.2	30.6	33.3	36.4	30.6
18		48.3	57.6	55.4	50.7	46.1	59.5	43.4	53	56.2	49.3	47.3	50.8	59.9	49.7	56.3	54.2	50.9	58.5	46.2	56.2	34.4	38.2	26.7	32.4	40.7	31	32.3	33.6	32.4	33.7
