# Supplementary material for: Histone modifications and Sp1 promote GPR160 expression in bone cancer pain within rodent models
Source: EMBO Rep. 2024 Oct 24;25(12):5429–55. doi: 10.1038/s44319-024-00292-6 (PMC11624276; doi:10.1038/s44319-024-00292-6)
Supplement: Supplementary file 10 — EV and Appendix Figures Source Data [file 44319_2024_292_MOESM10_ESM.zip › EMBOR-2024-59294V3-Figure_EV1_Source_Data-sd/Figure EV1/EV1E/EV1E.csv]

Sham	BCP
105.71	13.93
78.84	42.77
86.61	31.2
93.56	19.86
129.61	18.76
83.98	15.51
89.65	6.79
132.04	16.38
105.7	35.2
94.3	15.4
