# Supplementary material for: Histone modifications and Sp1 promote GPR160 expression in bone cancer pain within rodent models
Source: EMBO Rep. 2024 Oct 24;25(12):5429–55. doi: 10.1038/s44319-024-00292-6 (PMC11624276; doi:10.1038/s44319-024-00292-6)
Supplement: Supplementary file 10 — EV and Appendix Figures Source Data [file 44319_2024_292_MOESM10_ESM.zip › EMBOR-2024-59294V3-Figure_EV1_Source_Data-sd/Figure EV1/EV1F/EV1F.csv]

Sham	BCP
93.14	90.89
94.27	64.01
86.27	52.16
116.4	81.3
112.13	94.21
103.93	76.47
95.66	93.79
98.2	82.57
112.2	82.3
87.8	89.6
