# Supplementary material for: Histone modifications and Sp1 promote GPR160 expression in bone cancer pain within rodent models
Source: EMBO Rep. 2024 Oct 24;25(12):5429–55. doi: 10.1038/s44319-024-00292-6 (PMC11624276; doi:10.1038/s44319-024-00292-6)
Supplement: Supplementary file 10 — EV and Appendix Figures Source Data [file 44319_2024_292_MOESM10_ESM.zip › EMBOR-2024-59294V3-Figure_EV1_Source_Data-sd/Figure EV1/EV1G/EV1G.csv]

Sham	BCP
79.77	15.3
92.48	48.3
128.81	64.47
117.92	61.42
87.34	21.71
81.23	16.31
122.58	60.53
89.87	53.17
94.4	48.7
105.6	32.1
