# Supplementary material for: Histone modifications and Sp1 promote GPR160 expression in bone cancer pain within rodent models
Source: EMBO Rep. 2024 Oct 24;25(12):5429–55. doi: 10.1038/s44319-024-00292-6 (PMC11624276; doi:10.1038/s44319-024-00292-6)
Supplement: Supplementary file 10 — EV and Appendix Figures Source Data [file 44319_2024_292_MOESM10_ESM.zip › EMBOR-2024-59294V3-Figure_EV1_Source_Data-sd/Figure EV1/EV1H/EV1H.csv]

Sham	BCP
91.01	140.27
94.14	257.72
115.82	139.42
110.1	171.82
98.29	203.56
88.97	278.15
101.67	257.28
100	149.37
89.7	142.1
110.3	158.3
