# Supplementary material for: Histone modifications and Sp1 promote GPR160 expression in bone cancer pain within rodent models
Source: EMBO Rep. 2024 Oct 24;25(12):5429–55. doi: 10.1038/s44319-024-00292-6 (PMC11624276; doi:10.1038/s44319-024-00292-6)
Supplement: Supplementary file 10 — EV and Appendix Figures Source Data [file 44319_2024_292_MOESM10_ESM.zip › EMBOR-2024-59294V3-Figure_EV1_Source_Data-sd/Figure EV1/EV1J/EV1J.csv]

Sham	BCP
21	13.2
27.6	8.7
34.3	16.4
27.9	7.1
31.5	3.7
27.4	7
42.3	7.1
20.7	13.9
28.2	8.2
35.7	11.3
