# Supplementary material for: Histone modifications and Sp1 promote GPR160 expression in bone cancer pain within rodent models
Source: EMBO Rep. 2024 Oct 24;25(12):5429–55. doi: 10.1038/s44319-024-00292-6 (PMC11624276; doi:10.1038/s44319-024-00292-6)
Supplement: Supplementary file 10 — EV and Appendix Figures Source Data [file 44319_2024_292_MOESM10_ESM.zip › EMBOR-2024-59294V3-Figure_EV2_Source_Data-sd/Figure EV2/EV2E/EV2E.csv]

		Sham+Scr	Sham+Scr	Sham+Scr	Sham+Scr	Sham+Scr	Sham+Scr	Sham+Scr	Sham+Scr	Sham+siGpr160	Sham+siGpr160	Sham+siGpr160	Sham+siGpr160	Sham+siGpr160	Sham+siGpr160	Sham+siGpr160	Sham+siGpr160	BCP+Scram	BCP+Scram	BCP+Scram	BCP+Scram	BCP+Scram	BCP+Scram	BCP+Scram	BCP+Scram	BCP+siGpr160	BCP+siGpr160	BCP+siGpr160	BCP+siGpr160	BCP+siGpr160	BCP+siGpr160	BCP+siGpr160	BCP+siGpr160
0		38.26	29.26	37.31	29.68	36.1	27.86	29.69	24.44	26.24	39.24	29.24	34.77	30.19	35.79	38.19		30.4	29.26	35.07	39.83	27.97	27.85	36.51		28.63	29.34	36.9	36.72	30.36	41.85	27.48	29.92
3		39.43	32.71	37.21	32.87	23.79	30.5	32.87	35.81	34.78	38.96	29.11	26.7	29.77	30.1	36.19		30.5	40.69	29.4	27.61	31.4	24.4	31.4		31.49	27	32.74	31.4	22.59	36.88	33.19	31.31
5		30.85	28.18	31.79	31.35	36.06	29.74	34.83	31.01	30.85	32.82	26.93	35.83	26.85	38.94	29.24		27.23	23.98	20.62	26.65	15.09	24.14	17.23		30.22	21.44	29.89	36.51	27.34	24.54	20.45	35.01
7		33.3	30.72	35.63	28.81	34.33	32.28	29.75	30.37	36.23	29.8	36.59	29.48	32.55	37.23	37.44		18.73	22.95	17.94	17.37	10.3	22.53	18.72		35.79	33.34	27.35	21.99	19.3	25.31	30.6	22.53
9		37.79	31.91	30.45	29.31	30.13	28.45	27.84	39.71	37.76	29.75	36.42	28.38	28.31	37.42	35.91		15.38	16.65	15.72	14.83	11.58	14.71	23.01		14.69	27.93	22.33	26.9	15.63	21.74	25.92	19.66
