# Supplementary material for: Histone modifications and Sp1 promote GPR160 expression in bone cancer pain within rodent models
Source: EMBO Rep. 2024 Oct 24;25(12):5429–55. doi: 10.1038/s44319-024-00292-6 (PMC11624276; doi:10.1038/s44319-024-00292-6)
Supplement: Supplementary file 10 — EV and Appendix Figures Source Data [file 44319_2024_292_MOESM10_ESM.zip › EMBOR-2024-59294V3-Figure_EV2_Source_Data-sd/Figure EV2/EV2F/EV2F.csv]

		Sham+Scram	Sham+Scram	Sham+Scram	Sham+Scram	Sham+Scram	Sham+Scram	Sham+Scram	Sham+Scram	Sham+Sh	Sham+Sh	Sham+Sh	Sham+Sh	Sham+Sh	Sham+Sh	Sham+Sh	Sham+Sh	BCP+Scram	BCP+Scram	BCP+Scram	BCP+Scram	BCP+Scram	BCP+Scram	BCP+Scram	BCP+Scram	BCP+Sh	BCP+Sh	BCP+Sh	BCP+Sh	BCP+Sh	BCP+Sh	BCP+Sh	BCP+Sh
0		11.13	12.53	15.91	11.27	13.2	12.19	15.63	8.73	12.15	13.94	13.85	13.1	10.56	14.9	11.29		12.65	13.85	11.63	13.7	14.01	9.62	15.9		13.7	11.2	15.49	15.97	10.27	14.37	13.7	11.51
3		13.65	12.55	17.13	11.65	12.01	10.22	14.39	13.4	14.76	12.01	14.98	11.04	12.91	11.22	12.28		13.72	14.53	15.87	10.46	13.69	10.78	12.14		12.73	11.95	16.42	12.57	16.79	11.19	13.36	11.79
5		11.69	14.02	13.5	10.61	12.73	15.84	13.5	13.5	13.4	13.55	10.12	14.87	11.47	12.43	13.4		14.57	10.84	7.73	12.54	12.5	10.97	10.22		11.16	10.6	13.89	13.47	10.35	14.94	14.48	14.7
7		13.75	15.94	10.56	13.42	11.25	15.73	10.6	11.34	13.81	10.83	15.43	14.16	14.38	10.79	14.89		8.7	5.64	8.55	11.7	9.85	7.5	7.58		11.15	12.64	9.93	14.17	10.14	9.17	12.04	13.76
9		13.14	15.57	13.84	11.52	12.94	14.44	11.61	14.75	15.27	14.85	13.79	10.4	13.71	9.9	14.09		7.86	8.3	9.05	7.8	5.72	8.08	9.49		9.24	9.72	12.84	9.6	11.54	14.18	9.48	8.2
