# Supplementary material for: Histone modifications and Sp1 promote GPR160 expression in bone cancer pain within rodent models
Source: EMBO Rep. 2024 Oct 24;25(12):5429–55. doi: 10.1038/s44319-024-00292-6 (PMC11624276; doi:10.1038/s44319-024-00292-6)
Supplement: Supplementary file 10 — EV and Appendix Figures Source Data [file 44319_2024_292_MOESM10_ESM.zip › EMBOR-2024-59294V3-Figure_EV2_Source_Data-sd/Figure EV2/EV2G/EV2G.csv]

		Sham+Scram	Sham+Scram	Sham+Scram	Sham+Scram	Sham+Scram	Sham+Scram	Sham+Scram	Sham+Scram	Sham+Sh	Sham+Sh	Sham+Sh	Sham+Sh	Sham+Sh	Sham+Sh	Sham+Sh	Sham+Sh	BCP+Scram	BCP+Scram	BCP+Scram	BCP+Scram	BCP+Scram	BCP+Scram	BCP+Scram	BCP+Scram	BCP+Sh	BCP+Sh	BCP+Sh	BCP+Sh	BCP+Sh	BCP+Sh	BCP+Sh	BCP+Sh
0		43.7	58.4	59.7	53.4	49.5	43.7	58.6	49.7	42.6	45.6	47.5	58.4	55.9	47.7	58.4		42.6	53	53.8	52.1	53.7	58	52.2		53.5	54.3	52.8	48.2	53.5	54.8	57.5	45.2
3		48.8	42.7	43.4	48.4	50.3	52.5	54.5	60	54.2	60	45.8	60	49.5	45.5	58		55.5	42.7	59	50.1	51	53.4	51.3		53.1	51.9	51.9	48.5	46.3	60	51.9	51
5		56.3	48.8	50.9	53.5	60	46.9	45	56.4	49.1	42.2	46.1	53.6	48	46.6	55.5		54.4	38.3	40.9	55.7	43.7	50.8	53.2		37.9	54.7	50.4	51.5	41.8	30.4	49.4	57.5
7		60	46.9	53.4	50.8	52	52.4	52.7	47.2	54.8	42.5	45.5	55.2	53.9	45.4	57.8		37	41.9	50.1	43.9	38.3	31.8	55.5		38.9	52.7	46.6	50.2	45.2	55.4	43.7	38.5
9		56	60	43.9	54.5	57.4	49.8	58.3	49.1	55.1	45.2	57.1	47.6	47.6	60	46.7		38.6	46	31.8	47.4	43.8	29.3	40.2		38.5	45.6	55.6	52.4	39.5	41.7	47	39.9
