# Supplementary material for: Histone modifications and Sp1 promote GPR160 expression in bone cancer pain within rodent models
Source: EMBO Rep. 2024 Oct 24;25(12):5429–55. doi: 10.1038/s44319-024-00292-6 (PMC11624276; doi:10.1038/s44319-024-00292-6)
Supplement: Supplementary file 10 — EV and Appendix Figures Source Data [file 44319_2024_292_MOESM10_ESM.zip › EMBOR-2024-59294V3-Figure_EV2_Source_Data-sd/Figure EV2/EV2H/EV2H.csv]

		Sham+Scram	Sham+Scram	Sham+Scram	Sham+Scram	Sham+Scram	Sham+Scram	Sham+Scram	Sham+Scram	Sham+siGpr160	Sham+siGpr160	Sham+siGpr160	Sham+siGpr160	Sham+siGpr160	Sham+siGpr160	Sham+siGpr160	Sham+siGpr160	BCP+Scram	BCP+Scram	BCP+Scram	BCP+Scram	BCP+Scram	BCP+Scram	BCP+Scram	BCP+Scram	BCP+siGpr160	BCP+siGpr160	BCP+siGpr160	BCP+siGpr160	BCP+siGpr160	BCP+siGpr160	BCP+siGpr160	BCP+siGpr160
0		40.84	37.69	27.72	30.35	28.93	33.03	30.99	32.44	35.05	36.82	33.18	31.09	27.94	29.45	42.01		27.74	29.69	26.06	29.07	34.84	39.44	38.61	28.55	28.63	36.06	28.59	39.42	31.22	36.46	28.57
10		31.41	43.75	26.88	40.18	35.23	33.06	29.72	30.57	32.4	32.8	32.4	33.7	34.9	41.1	20.4		21.68	20.23	13.02	16.18	23.64	19.48	13.06	9.91	17.5	9.27	22.52	25.13	16.05	17.5	14.13
12		26.67	38.58	24.01	26.85	36.05	39.47	26.68	36.46	41.1	39.2	31.4	31.9	36.3	28.8	26.5		9.07	20.95	17.91	10.76	19.67	14.53	11.1	13.81	27.06	18.56	17.73	31.5	19.81	20.75	23.51
14		28.79	37.67	35.93	27.01	28.98	36.07	34.09	30.26	25.5	37.7	35.2	35	39.1	35.2	27.8		16.91	18.04	12.59	9.49	15.65	18.65	8.79	10.49	28.27	18.06	17.63	23.08	26.27	28.43	16.52
16		29.32	35.35	34.18	29.62	25.76	36.09	42.42	30.06	34.3	28.4	34.2	40.3	32.1	32.8	27.6		9.11	12.32	5.68	6.32	13.4	15.29	11.66	8.22	12.49	16.95	24.12	10.42	20.1	15.94	9.77
