# Supplementary material for: Histone modifications and Sp1 promote GPR160 expression in bone cancer pain within rodent models
Source: EMBO Rep. 2024 Oct 24;25(12):5429–55. doi: 10.1038/s44319-024-00292-6 (PMC11624276; doi:10.1038/s44319-024-00292-6)
Supplement: Supplementary file 10 — EV and Appendix Figures Source Data [file 44319_2024_292_MOESM10_ESM.zip › EMBOR-2024-59294V3-Figure_EV2_Source_Data-sd/Figure EV2/EV2I/EV2I.csv]

		Sham+Scram	Sham+Scram	Sham+Scram	Sham+Scram	Sham+Scram	Sham+Scram	Sham+Scram	Sham+Scram	Sham+siGpr160	Sham+siGpr160	Sham+siGpr160	Sham+siGpr160	Sham+siGpr160	Sham+siGpr160	Sham+siGpr160	Sham+siGpr160	BCP+Scram	BCP+Scram	BCP+Scram	BCP+Scram	BCP+Scram	BCP+Scram	BCP+Scram	BCP+Scram	BCP+siGpr160	BCP+siGpr160	BCP+siGpr160	BCP+siGpr160	BCP+siGpr160	BCP+siGpr160	BCP+siGpr160	BCP+siGpr160
0	0	10.2	13.53	14.63	13.28	10.54	14.19	11.2	14.82	9.5	10.8	8.6	16.2	13.4	14.4	15.1		9.16	12.28	13.33	12.85	15.08	14.69	10.27	15.93	11.25	11.5	11.73	15.04	13.7	12.49	15.7
10	10	14.26	14.65	12.48	13.99	11.58	11.17	13.28	12.4	14.1	15.6	11.6	9.6	14.8	14.1	9.8		6.43	8.57	8.2	6.24	6.5	10.71	6.35	9.84	9.65	8.86	7.52	6.09	6.44	10.88	6.18
12	12	11.97	12.74	11.42	11.7	13.9	10.08	15.2	11.19	15	14.5	11.9	13	9.2	14.2	11.2		7.82	6.85	8.13	5.42	9.21	6.05	5.32	8.45	9.42	7.84	10.44	13.16	8.38	12.69	9.7
14	14	14.43	12.03	14.47	14.46	13.6	10.44	12.1	10.77	8.6	17.7	13.5	11.2	13.6	10.3	10		5.69	9.64	5.83	8.76	5.17	4.9	6.52	5.7	7.89	9.72	9.99	10.2	13.33	11.25	6.08
16	16	14.46	13.8	11.8	12.8	14.01	9.61	10.37	11.95	9.4	10.4	15.3	17.9	9.7	14.9	11.2		8.95	5.78	4.83	5.97	7.39	4.8	6.87	5.81	11.44	7.99	6.98	8.2	7.67	6.57	9.56
