# Supplementary material for: Histone modifications and Sp1 promote GPR160 expression in bone cancer pain within rodent models
Source: EMBO Rep. 2024 Oct 24;25(12):5429–55. doi: 10.1038/s44319-024-00292-6 (PMC11624276; doi:10.1038/s44319-024-00292-6)
Supplement: Supplementary file 10 — EV and Appendix Figures Source Data [file 44319_2024_292_MOESM10_ESM.zip › EMBOR-2024-59294V3-Figure_EV2_Source_Data-sd/Figure EV2/EV2J/EV2J.csv]

		Sham+Scram	Sham+Scram	Sham+Scram	Sham+Scram	Sham+Scram	Sham+Scram	Sham+Scram	Sham+Scram	Sham+siGpr160	Sham+siGpr160	Sham+siGpr160	Sham+siGpr160	Sham+siGpr160	Sham+siGpr160	Sham+siGpr160	Sham+siGpr160	BCP+Scram	BCP+Scram	BCP+Scram	BCP+Scram	BCP+Scram	BCP+Scram	BCP+Scram	BCP+Scram	BCP+siGpr160	BCP+siGpr160	BCP+siGpr160	BCP+siGpr160	BCP+siGpr160	BCP+siGpr160	BCP+siGpr160	BCP+siGpr160
0		57.6	46.6	51.5	51.5	56.1	49	44.5	54	58.5	59.3	48.7	60	53.1	47.2	46.6		55.4	47.6	49.4	49.9	59.7	47.4	51.2	57.5	55.4	49.2	55	47.3	58.7	48.2	46.8
10		48	58.2	46	60	51.7	45.6	56.5	54.9	58.7	49.2	51.7	36.8	55.3	55.3	44		46.9	39.2	30.1	49.4	46.7	44.3	37.1	29.8	40.6	37	46.9	36.8	48.5	32.9	45.1
12		47.2	38.1	52.7	48.4	60	58.7	43.5	56.8	40	53.5	45.5	49.7	56.6	56.6	44.6		43.4	29.7	43.1	42.3	38.6	32.9	37.8	30.2	49.7	38	52.6	37.7	38.9	40.9	48.3
14		57.2	53.5	60	49.2	47.1	50.2	45.2	52.6	46.4	53.8	53.8	53.3	42.9	54.6	54.7		35.8	29.3	40.8	45.8	34.5	34.4	27.7	34.3	54.1	41.4	49.6	44.3	39.7	38.6	47.2
16		55.4	57.3	49.2	60	47.6	39.7	54.7	53.3	52.6	43.5	46.8	53.7	45.9	41.6	58		36.7	32.5	42.8	29.6	41.7	34.6	28.2	29.1	42.3	34.1	32.4	46.2	46.2	43.9	39.9
