# Supplementary material for: Histone modifications and Sp1 promote GPR160 expression in bone cancer pain within rodent models
Source: EMBO Rep. 2024 Oct 24;25(12):5429–55. doi: 10.1038/s44319-024-00292-6 (PMC11624276; doi:10.1038/s44319-024-00292-6)
Supplement: Supplementary file 10 — EV and Appendix Figures Source Data [file 44319_2024_292_MOESM10_ESM.zip › EMBOR-2024-59294V3-Figure_EV3_Source_Data-sd/Figure EV3/EV3E/EV3E.csv]

1	2	3	4
1.02	1.92	1.027	0.96
1.026	1.86	1.004	0.94
0.885	1.61	0.863	0.81
