# Supplementary material for: Histone modifications and Sp1 promote GPR160 expression in bone cancer pain within rodent models
Source: EMBO Rep. 2024 Oct 24;25(12):5429–55. doi: 10.1038/s44319-024-00292-6 (PMC11624276; doi:10.1038/s44319-024-00292-6)
Supplement: Supplementary file 10 — EV and Appendix Figures Source Data [file 44319_2024_292_MOESM10_ESM.zip › EMBOR-2024-59294V3-Figure_EV3_Source_Data-sd/Figure EV3/EV3G/EV3G.csv]

1	2	3	4
0.921	2.11	1.01	1.03
0.96	1.9	1.47	0.82
1.119	1.91	1.43	0.62
