# Supplementary material for: Histone modifications and Sp1 promote GPR160 expression in bone cancer pain within rodent models
Source: EMBO Rep. 2024 Oct 24;25(12):5429–55. doi: 10.1038/s44319-024-00292-6 (PMC11624276; doi:10.1038/s44319-024-00292-6)
Supplement: Supplementary file 10 — EV and Appendix Figures Source Data [file 44319_2024_292_MOESM10_ESM.zip › EMBOR-2024-59294V3-Figure_EV4_Source_Data-sd/Figure EV4/EV4C/EV4C.csv]

1	2
1.08	2.21
0.93	2.39
0.99	2.26
