# Supplementary material for: Histone modifications and Sp1 promote GPR160 expression in bone cancer pain within rodent models
Source: EMBO Rep. 2024 Oct 24;25(12):5429–55. doi: 10.1038/s44319-024-00292-6 (PMC11624276; doi:10.1038/s44319-024-00292-6)
Supplement: Supplementary file 10 — EV and Appendix Figures Source Data [file 44319_2024_292_MOESM10_ESM.zip › EMBOR-2024-59294V3-Figure_EV4_Source_Data-sd/Figure EV4/EV4D/EV4D.csv]

Gfp	Gpr160
0.862268	1.112275
0.820229	1.44488
0.892378	1.454761
0.88844	1.269541
1.085793	1.649661
0.962734	1.366212
1.551022	1.156646
0.937137	1.392073
