# Supplementary material for: Histone modifications and Sp1 promote GPR160 expression in bone cancer pain within rodent models
Source: EMBO Rep. 2024 Oct 24;25(12):5429–55. doi: 10.1038/s44319-024-00292-6 (PMC11624276; doi:10.1038/s44319-024-00292-6)
Supplement: Supplementary file 10 — EV and Appendix Figures Source Data [file 44319_2024_292_MOESM10_ESM.zip › EMBOR-2024-59294V3-Figure_EV4_Source_Data-sd/Figure EV4/EV4E/EV4E.csv]

		PBS	PBS	PBS	PBS	PBS	PBS	PBS	PBS	GFP	GFP	GFP	GFP	GFP	GFP	GFP	GFP	Gpr160	Gpr160	Gpr160	Gpr160	Gpr160	Gpr160	Gpr160	Gpr160
BL		36.22	26.38	32.79	39.21	32.49	35.48	29.98	39.44	35.72	28.88	24.32	38.68	33.72	28.7	36.12	33.06	30.76	37.25	25.52	35.85	30.68	42.05	31.69
1		39.8	35.66	36.62	35.91	30.77	28.62	29.97	32.64	32.23	32.17	32.49	33.02	37.55	36.55	29.38	40.61	28.34	41.08	28.23	35.58	30.73	27.67	36.86
3		34.1	40.51	38.71	34.1	24.79	36.43	35.77	28.78	29.25	40.28	36.82	27.61	33.17	23.89	31.98	31.8	26.83	39.35	30.44	29.56	35.29	29.65	34.8
5		31.78	37.49	29.29	26.19	34.13	38.11	35.01	29.21	32.89	27.34	29.16	29.82	36.81	38.22	31.61	30.14	26.24	34.93	28.91	20.66	29.01	22.54	34.4
7		39.88	33.04	26.96	31.9	38.8	36.96	35.41	31.64	34.93	30.9	29.85	41.56	34.44	35.12	27.94	29.45	18.06	19.69	20.8	34.07	29.1	18.3	21.1
9		36.35	31.45	34.18	26.98	36.21	29.51	39.26	27.27	36.29	27.25	34.43	37.49	36.54	36.97	27.04	25.98	27.99	18.09	22.19	31.46	16.41	16.89	18.69
