# Supplementary material for: Histone modifications and Sp1 promote GPR160 expression in bone cancer pain within rodent models
Source: EMBO Rep. 2024 Oct 24;25(12):5429–55. doi: 10.1038/s44319-024-00292-6 (PMC11624276; doi:10.1038/s44319-024-00292-6)
Supplement: Supplementary file 10 — EV and Appendix Figures Source Data [file 44319_2024_292_MOESM10_ESM.zip › EMBOR-2024-59294V3-Figure_EV4_Source_Data-sd/Figure EV4/EV4N/EV4N.csv]

AAV-Gfp	AAV-Gpr160
21.8	8.8
18.4	5.3
14.7	6.4
9.8	6
16.8	10.7
14.1	14.1
12.4	7.2
	14.7
